# Supplementary material for: Genome-wide identification of drought-responsive microRNAs in two sets of Malus from interspecific hybrid progenies
Source: Hortic Res. 2019 Jun 8;6:75. doi: 10.1038/s41438-019-0157-z (PMC6555824; doi:10.1038/s41438-019-0157-z)
Supplement: Supplementary file 5 — Supplementary material. [file 41438_2019_157_MOESM5_ESM.xlsx]

## Sheet: Supplementary Information
							Supplementary Information
Genome-wide identification of drought-responsive microRNAs in two Malus with contrary drought phenotypes
Chundong Niu†, Haiyan Li†, Lijuan Jiang, Mingjia Yan, Cuiying Li, Dali Geng, Yinpeng Xie, Yan Yan, Xiaoxia Shen, Pengxiang Chen, Jun Dong, Fengwang Ma, Qingmei Guan*
State Key Laboratory of Crop Stress Biology for Arid Areas/Shaanxi Key Laboratory of Apple, College of Horticulture, Northwest A&F University, Yangling, Shaanxi 712100, China
Correspondence and requests for materials should be addressed to Q.G. (email: qguan@nwsuaf.edu.cn).
† Equal contributors

## Sheet: S1
Table S1. Raw data quality and mapped status of clean data (18-30 nt) in each library
Sample		Raw data					Clean data
								Total sRNA (18-30 nt)				Unique sRNA (18-30 nt)
		Raw Reads	Error rate	Q20	Q30	GC content	Clean reads	Total sRNA	The ratio of total sRNA to clean reads	Mapped sRNA	The ratio of mapped sRNA to total sRNA	Unique sRNA	The ratio of unique sRNA to total sRNA	Mapped sRNA	The ratio of mapped sRNA to unique sRNA
Drought-sensitive plants	Control 1	33928632	0.0001	0.9843	0.9716	0.4989	32382460	22075951	0.681726	18906460	0.856428	5014874	0.227165	3536479	0.705198
	Control 2	31905071	0.0001	0.9843	0.9721	0.4868	31162270	25128971	0.806391	19982944	0.795215	6978566	0.27771	4919820	0.70499
	Control 3	33330848	0.0001	0.9843	0.9715	0.4924	32508985	23944388	0.736547	20187186	0.843086	5381481	0.224749	3825211	0.71081
	Drought 1	32537917	0.0001	0.9843	0.9718	0.5026	31514933	21792728	0.691505	18840460	0.86453	4601196	0.211134	3294221	0.715949
	Drought 2	24779273	0.0001	0.9843	0.9719	0.4861	23913682	19362849	0.809698	15769497	0.81442	5915831	0.305525	4197732	0.709576
	Drought 3	30900174	0.0001	0.9842	0.9716	0.4963	29947325	22341181	0.746016	18414945	0.82426	5768923	0.258219	4073723	0.70615
Drought-tolerant plants	Control 1	31489922	0.0001	0.985	0.9733	0.4999	29981909	21041906	0.70182	17530424	0.83312	5160190	0.245234	3735976	0.724
	Control 2	29888571	0.0001	0.9852	0.9735	0.4914	28863217	22478249	0.778785	18217228	0.810438	6520567	0.290083	4594836	0.704668
	Control 3	26866676	0.0001	0.9852	0.974	0.4915	26257402	20727914	0.789412	16696148	0.805491	6525995	0.314841	4650949	0.71268
	Drought 1	29371046	0.0001	0.9855	0.9742	0.4953	28709693	22843648	0.795677	18540872	0.811642	5703793	0.249688	4019130	0.704642
	Drought 2	30422600	0.0001	0.9847	0.9728	0.499	29286280	20920459	0.714343	17568339	0.839768	5266363	0.251733	3829910	0.72724
	Drought 3	33456352	0.0001	0.9853	0.9737	0.5066	32049451	21553056	0.672494	18645110	0.86508	4377886	0.203121	3139650	0.717161
Notes:	Q20: percentage of bases with a Phred value of at least 20.
	Q30: percentage of bases with a Phred value of at least 30

## Sheet: S2
Table S2. Small RNA categorization of mapped 18-30nt sRNAs
		Types	Total	Known_miRNA		rRNA		tRNA		snRNA		snoRNA		Repeat		NAT		Exon		Intron		Novel_miRNA		TAS		Other
Redundant reads	Drought-sensitive phenotypes	Control 1	18906460	213483	0.0112915	2039416	0.107869	0	0	16941	0.000896043	35293	0.00186672	2201949	0.116465	1832750	0.0969378	3112095	0.164605	759770	0.0401857	136284	0.00720833	173	9.15031e-06	8558306	0.452666
		Control 2	19982944	423527	0.0211944	1352985	0.067707	0	0	17877	0.000894613	29518	0.00147716	3888449	0.194588	1298190	0.0649649	2363218	0.118262	758271	0.0379459	93428	0.00467539	369	1.84657e-05	9757112	0.488272
		Control 3	20187186	358645	0.017766	1906651	0.0944486	1	4.95364e-08	26019	0.00128889	52822	0.00261661	3177791	0.157416	1659711	0.0822161	3227703	0.159889	765174	0.0379039	169145	0.00837883	303	1.50095e-05	8843221	0.438061
		Drought 1	18840460	213765	0.0113461	2440538	0.129537	2	1.06155e-07	19414	0.00103044	37676	0.00199974	1998066	0.106052	1916877	0.101743	2894218	0.153617	744750	0.0395293	128921	0.00684277	295	1.56578e-05	8445938	0.448287
		Drought 2	15769497	286835	0.0181892	792901	0.0502807	3	1.90241e-07	13168	0.00083503	24847	0.00157564	3192607	0.202455	893627	0.0566681	1655239	0.104965	548051	0.0347539	64238	0.00407356	194	1.23022e-05	8297787	0.526192
		Drought 3	18414945	420758	0.0228487	1080331	0.058666	2	1.08607e-07	17564	0.000953791	40725	0.00221152	3394180	0.184317	1021292	0.05546	2326864	0.126357	671023	0.036439	86355	0.0046894	268	1.45534e-05	9355583	0.508043
	Drought-tolerant phenotypes	Control 1	17530424	437031	0.0249299	1491596	0.0850861	0	0	23574	0.00134475	68490	0.00390692	2486557	0.141842	1327184	0.0757075	2350264	0.134068	696160	0.0397115	105839	0.00603745	289	1.64856e-05	8543440	0.487349
		Control 2	18217228	513326	0.0281781	881118	0.0483673	5	2.74465e-07	16586	0.000910457	36669	0.00201287	3503564	0.192321	918229	0.0504044	1844554	0.101253	653984	0.0358992	76770	0.00421414	251	1.37782e-05	9772172	0.536425
		Control 3	16696148	457483	0.0274005	1183229	0.0708684	2	1.19788e-07	16129	0.000966031	31018	0.00185779	3137046	0.18789	1028197	0.0615829	1840071	0.110209	680148	0.0407368	76149	0.00456087	339	2.03041e-05	8246337	0.493907
		Drought 1	18540872	371777	0.0200518	1158247	0.0624699	0	0	18877	0.00101813	58755	0.00316894	3043699	0.164162	1057261	0.0570233	1985940	0.107111	669457	0.0361071	87481	0.00471828	214	1.15421e-05	10089164	0.544158
		Drought 2	17568339	389942	0.0221957	1583478	0.0901325	2	1.13841e-07	18382	0.00104631	40764	0.00232031	2678498	0.152462	1359431	0.0773796	2229615	0.126911	680253	0.0387204	105006	0.005977	323	1.83853e-05	8482645	0.482837
		Drought 3	18645110	296684	0.0159122	1867511	0.100161	2	1.07267e-07	14519	0.000778703	31953	0.00171375	2161035	0.115904	1477295	0.0792323	2911711	0.156165	720624	0.0386495	127323	0.00682876	207	1.11021e-05	9036246	0.484644
Unique reads	Drought-sensitive phenotypes	Control 1	3536479	1147	0.000324334	46997	0.0132892	0	0	3168	0.000895806	4889	0.00138245	890184	0.251715	47022	0.0132963	197447	0.0558315	109571	0.0309831	2488	0.000703525	66	1.86626e-05	2233500	0.63156
		Control 2	4919820	1456	0.000295946	49629	0.0100876	0	0	3186	0.000647585	4207	0.000855113	1344188	0.273219	43693	0.00888102	194828	0.0396006	147512	0.0299832	3168	0.000643926	124	2.52042e-05	3127829	0.635761
		Control 3	3825211	1325	0.000346386	46942	0.0122717	1	2.61423e-07	3408	0.000890931	4897	0.00128019	1009303	0.263856	45602	0.0119214	204889	0.0535628	123015	0.032159	2790	0.000729372	92	2.4051e-05	2382947	0.622958
		Drought 1	3294221	1105	0.000335436	54703	0.0166057	2	6.07124e-07	3589	0.00108948	4909	0.00149019	804115	0.244099	52249	0.0158608	192004	0.0582851	100076	0.0303793	2533	0.000768922	78	2.36778e-05	2078858	0.631062
		Drought 2	4197732	1149	0.000273719	44279	0.0105483	3	7.14672e-07	2661	0.000633914	3546	0.000844742	1141865	0.27202	37443	0.00891982	151151	0.0360078	121534	0.0289523	2892	0.000688943	80	1.90579e-05	2691129	0.641091
		Drought 3	4073723	1363	0.000334583	46738	0.011473	2	4.90951e-07	2849	0.00069936	4021	0.000987058	1095618	0.268948	44754	0.010986	187348	0.0459894	119864	0.0294237	2990	0.000733972	103	2.5284e-05	2568073	0.6304
	Drought-tolerant phenotypes	Control 1	3735976	1290	0.000345291	50097	0.0134093	0	0	3182	0.000851719	5165	0.0013825	965790	0.258511	49137	0.0131524	188625	0.0504888	116833	0.0312724	2818	0.000754288	97	2.59638e-05	2352942	0.629807
		Control 2	4594836	1388	0.000302078	46349	0.0100872	5	1.08818e-06	2786	0.000606333	4045	0.000880336	1204534	0.26215	41985	0.00913743	177876	0.0387122	134028	0.0291693	3099	0.000674453	93	2.02401e-05	2978648	0.64826
		Control 3	4650949	1465	0.000314989	51296	0.0110291	2	4.3002e-07	3154	0.000678141	4352	0.000935723	1282708	0.275795	45849	0.00985799	191478	0.0411697	148119	0.031847	3188	0.000685452	127	2.73063e-05	2919211	0.627659
		Drought 1	4019130	1273	0.000316735	50227	0.012497	0	0	2902	0.000722047	4699	0.00116916	1046347	0.260342	45739	0.0113803	172296	0.042869	121117	0.0301351	2903	0.000722296	78	1.94072e-05	2571549	0.639827
		Drought 2	3829910	1183	0.000308885	50311	0.0131363	2	5.22205e-07	3095	0.000808113	4445	0.0011606	1014887	0.26499	47005	0.0122731	186093	0.0485894	121547	0.0317363	2892	0.000755109	97	2.5327e-05	2398353	0.626217
		Drought 3	3139650	1104	0.000351632	48453	0.0154326	2	6.37014e-07	2702	0.000860605	3781	0.00120427	801577	0.255308	45342	0.0144417	182275	0.0580558	97448	0.0310379	2499	0.000795949	65	2.07029e-05	1954402	0.62249

## Sheet: S3
Table S3. Information about known miRNAs.
Name	Mature sequence	Mature length	Precursor sequence	Precursor structure
>mdm-miR1511	ACCUAGCUCUGAUACCAUGAA	21	gugggucuaguucucauuccauugugguaucaggacuauguuaugugaauguuguuacacaauauuguguuacucaucuguauaaccuagcucugauaccaugaacaaaauuaaaucuacgacccau	((((((((((...........(..(((((((((..(((.(((((((..(((..((.(((((....))))).)).)))..))))))).)))..)))))))))..)............))).)))))))
>mdm-miR156a	UGACAGAAGAGAGUGAGCAC	20	aguugacagaagagagugagcacacacaggcggYaauuguauaaaaucauacYuuugggcggugcgugcucacuucucucuccgucagcu	(((((((.(((((((((((((((.(((.(.(.(.....((((......))))...).).).))).)))))))).))))).)).)))))))
>mdm-miR156aa	UGACAGAAGAUAGAGAGCAC	20	ugcugacagaagauagagagcacagaugaggaaaugcaagaacaaggcagcaucuccauccuuugugcucucuauucuucugucaaca	.(.(((((((((((((((((((((((.(((((.((((............)))).))).)).))))))))))))).)))))))))).).
>mdm-miR156ab	UUGACAGAAGAUAGAGAGCAC	21	aggaguggggaacugggagagagaaagagcagggagugaugauacauuguugacagaagauagagagcacagauggaugacuugcaauugacuaugcaucucacuccuuugugcucucuaugcuucugucaucaccucguuauaucuagcuuccuugccucucuccacacccgugcaccu	(((.((((((...((((((((((.....(((((((((.(((((....((.(((((((((((((((((((((((.((((((..((((........))))..))).))))))))))))))))).))))))))).))....))))).....)).))))))))))))))).))))).))).)))
>mdm-miR156ac	UUGACAGAAGAUAGAGAGCAC	21	caaucucuaaucauauuauaguauuaaauuuaggguaaggacuagggaacugggagagagaaagagcagggaguggugauacguuguugacagaagauagagagcacagauggaugacuugcaauggacuaugcaucucacuccuuugugcucucuaugcuucugucaucaccuagcuauauccagcuucccugccccucccccacaccccugcaccucccauauuaaucuaauucauaaaaugauuauuugauug	(((((..(((((((.((((.(.((((.(((..(((..(((..(((((...((((.(.(((...(.(((((((..(((((........(((((((((((((((((((((((.((((((..((((........))))..))).))))))))))))))))).)))))))))))))).((((......)))))))))))).))))))))...)))))..)))))).....))).)))).))))).)))))))...)))))
>mdm-miR156ad	UGACAGAAGAAAGUGAGCAC	20	gguuuggaaagaaggugacagaagaaagugagcacacgugguucuuuucuugcaugaauccaugucagaagcucuauguguucauucucuaucugucaccuaccauccuuaacc	((((.(((..(.(((((((((((((.((((((((((..(((....(((((.(((((....))))).)))))..))))))))))))).))).)))))))))).)..)))..))))
>mdm-miR156ae	UGACAGAAGAAAGUGAGCAC	20	gguuugKaaagaaggugacagaagaaagugagcacacgugguucuuuucuugcaugaauccaugucagaagcucuauguguucauucucuaucugucaccuaccauccuuaacc	((((........(((((((((((((.((((((((((..(((....(((((.(((((....))))).)))))..))))))))))))).))).)))))))))).........))))
>mdm-miR156b	UGACAGAAGAGAGUGAGCAC	20	ugacagaagagagugagcacacaugguacuuucuugcaugcuggguucaugYucgaagcuuugcgugcucacucucuaucuguca	.(((((((((((((((((((.((.(((...(((...((((.......))))...)))))).)).))))))))))))).)))))).
>mdm-miR156c	UGACAGAAGAGAGUGAGCAC	20	guaguugacagaagagagugagcacacacaggcagcaauuguauaaaaucauacccuugggcggugcgugcucaccucucucucugucagcugc	(((((((((((((((((((((((((.(((..((..(((..((((......))))..))).)).))).))))))).)))))).))))))))))))
>mdm-miR156d	UGACAGAAGAGAGUGAGCAC	20	uggacuaguagcgagugguggugacagaagagagugagcacacucgggcaauuguauaaagccauaccuuugcgugaugugugcucacuucucuuucugucagccgcacgccgcccYccgccca	.((.......(((.((((((((((((((((((((((((((((((((.((((..((((......))))..)))).))).)))))))))).)))).)))))))).)))).)))))).......)).
>mdm-miR156e	UGACAGAAGAGAGUGAGCAC	20	aguugacagaagagagugagcacacacaggcggcaauuguauaaaaucauaccuuugggcggugcgugcucacuucucucuccgucagcu	(((((((.(((((((((((((((.(((..((..(((..((((......))))..))).)).))).)))))))).))))).)).)))))))
>mdm-miR156f	UGACAGAAGAGAGUGAGCAC	20	uggcgauuggguaguuauauuauuguggugaguguuaauuugguugggacuuaggguagaaauugacagaagagagugagcacacagaggcacuugccauaaagcguaugccauugcuuuugcgugcucaugucucuuucugucagcuuccccauuuccacugccggauuaauauuaaguuguucauuuuuaauuuccuucucaucccca	.((.(((.(((.((....((((..((((..((((((((((((((..(((..(.(((..(((.(((((((((((((((((((((.((((((((..((.((((.....)))).)).)))))))).)))))))).)))).))))))))).)))))))..)))...)))))))))))))).......))))...))))...)).)))))).)).
>mdm-miR156g	UGACAGAAGAGAGUGAGCAC	20	ggcggugacagaagagagugagcacacaugguauuuuRuugcaugcuggguucaugcucgaagcuuugcgugcuuaaucucuaucugucgcccc	((.((((((((((((((.(((((((.((.(((..(((...(((((.......)))))..)))))).)).))))))).))))).)))))))))))
>mdm-miR156h	UGACAGAAGAGAGUGAGCAC	20	guaguugacagaagagagugagcacacacaggcagcaauuguauaaaaucauacccuugggcggugcgugcucaccucucucucugucagcugc	(((((((((((((((((((((((((.(((..((..(((..((((......))))..))).)).))).))))))).)))))).))))))))))))
>mdm-miR156i	UGACAGAAGAGAGUGAGCAC	20	ggugacagaagagagugagcacacaugguauuuuRuugcaugcuggguucaugcucgaagcuuugcgugcuuaaucucuaucugucgcc	((((((((((((((.(((((((.((.(((..(((...(((((.......)))))..)))))).)).))))))).))))).)))))))))
>mdm-miR156j	UGACAGAAGAGAGUGAGCAC	20	guugacagaagagagugagcacacacaggcagcaauuguauaaaaucauaccuuugggcggugcgugcucaccucucucucugucagc	((((((((((((((((((((((.(((..((..(((..((((......))))..))).)).))).))))))).)))))).)))))))))
>mdm-miR156k	UGACAGAAGAGAGUGAGCAC	20	guguuaauuugguugggacuuaggguagaaauugacagaagagagugagcacaYagaggcacuuugccauaaagcguaugccauugcuuuugcgugcucaugucucuuucugucagcuuccccauuuccacYgccggauuaauau	(((((((((((((..(((..(.(((..(((.(((((((((((((((((((((.....(((.....)))..((((((........))))))...)))))))).)))).))))))))).)))))))..)))...)))))))))))))
>mdm-miR156l	UGACAGAAGAGAGUGAGCAC	20	gagauagagagagagacagaggcagagagagagaaggugaauggaugagggagaguaguagaucacuggacuaguagcgagugguggugacagaagagagugagcacacucgggcaauuguauaaagccauaccuuugcgugaugugugcucacuucucuuucugucagccgcacgcccYccgcccYccgcccaccgcccaccgccugcgcugcccucccuuucauuaugucuuucuguguuccuccucucgaucuc	(((((.(((((.(((...((.(((((((((.(...((((((.((..(((((..(((.((((.....(((.......(((.(((((..(((((((((((((((((((((((((.((((..((((......))))..)))).))).)))))))))).)))).))))))))))))).))).....((.....)).......)))....))))))).))))))).)))))).).))))))))).)).)))))))).)))))
>mdm-miR156m	UGACAGAAGAGAGUGAGCAC	20	aggguaaaggacggugacagaagagagugagcacacaugguauuuucuugcaugcuggguucaugcuugaagcuuugugugcuuacucucuaucuguccacccaccucucucu	((((...(((..(((((((((((((((((((((((((.(((...(((..(((((.......)))))..)))))).)))))))))))))))).))))).))))..)))..))))
>mdm-miR156n	UGACAGAAGAGAGUGAGCAC	20	uuaaucugguuggacuuaggguagaaauugacagaagagagugagcacacagaggcacuugccauaaagcguaugccauugcuuuugcgugcucaugucucuuucugucagcuuccccauuuccacugccggauuaa	.(((((((((((((..(.(((..(((.(((((((((((((((((((((.((((((((..((.((((.....)))).)).)))))))).)))))))).)))).))))))))).)))))))..))))..))))))))).
>mdm-miR156o	UGACAGAAGAGAGUGAGCAC	20	gacggugacagaagagagugagcacacaugguauuuucuugcaugcuggguucaugcuugaagcuuugcgugcuuacucucuaucugucaccauc	...((((((((((((((((((((((.((.(((...(((..(((((.......)))))..)))))).)).))))))))))))).)))))))))...
>mdm-miR156p	CUGACAGAAGAUAGAGAGCAC	21	ugaauuugcugacagaagauagagagcacagaugaggaaaugcaaaaacaaggcagcaucuccauccuuugugcucucuauucuucugucaacaccuuca	.(((..((.(((((((((((((((((((((((.(((((.((((............)))).))).)).))))))))))))).)))))))))).))..))).
>mdm-miR156q	CUGACAGAAGAUAGAGAGCAC	21	ugcugacagaagauagagagcacagaugaggaaaugcaagaacaaggcagcaucuccauccuuugugcucucuauucuucugucaaca	.(.(((((((((((((((((((((((.(((((.((((............)))).))).)).))))))))))))).)))))))))).).
>mdm-miR156r	CUGACAGAAGAUAGAGAGCAC	21	ugaauuugcugacagaagauagagagcacagaugaggaaaugcaaaaacaaggcagcaucuccauccuuugugcucucuauucuucugucaacaccuuca	.(((..((.(((((((((((((((((((((((.(((((.((((............)))).))).)).))))))))))))).)))))))))).))..))).
>mdm-miR156s	CUGACAGAAGAUAGAGAGCAC	21	ugcugacagaagauagagagcacagaugaggaaaugcaagaacaaggcagcaucuccauccuuugugcucucuauucuucugucaaca	.(.(((((((((((((((((((((((.(((((.((((............)))).))).)).))))))))))))).)))))))))).).
>mdm-miR156t	UUGACAGAAGAGAGAGAGCAC	21	auguugacagaagagagagagcacaacccgccaucggcuaaggagagucuuuaccguugcugggagugugcuuucucYucYucugucaucau	(((.(((((((.(((((((((((((.((((.((.(((.(((((.....)))))))).)).))))..))))))))))).)).))))))).)))
>mdm-miR156u	UUGACAGAAGAGAGAGAGCAC	21	auguugacagaagagagagagcacaacccgccaucggcuaaggagagucuuuacguugcugggagugugcuuucucuucuucugucaucau	(((.(((((((((((((((((((((.((((.((.((..(((((.....))))))).)).))))..))))))))))).)))))))))).)))
>mdm-miR156v	UUGACAGAAGAGAGAGAGCAC	21	auguugacagaagagagagagcacaacccgccaucggcuaaggagagucuuuacguugcugggagugugcuuucucuucuucugucaucau	(((.(((((((((((((((((((((.((((.((.((..(((((.....))))))).)).))))..))))))))))).)))))))))).)))
>mdm-miR156w	UUGACAGAAGAGAGAGAGCAC	21	uguugacagaagagagagagcacaacccRccaucggcuaaagagagucuuuuccguuguugggagugugcucucuuuucuucugucauca	.(.(((((((((((((((((((((.(((.....(((..((((.....)))).))).....)))..))))))))).)))))))))))).).
>mdm-miR156x	UGACAGAAGAUAGAGAGCAC	20	ugaauuugcugacagaagauagagagcacagaugaggaaaugcaaaaacaaggcagcaucuccauccuuugugcucucuauucuucugucaacaccuuca	.(((..((.(((((((((((((((((((((((.(((((.((((............)))).))).)).))))))))))))).)))))))))).))..))).
>mdm-miR156y	UGACAGAAGAUAGAGAGCAC	20	ugcugacagaagauagagagcacagaugaggaaaugcaagaacaaggcagcaucuccauccuuugugcucucuauucuucugucaaca	.(.(((((((((((((((((((((((.(((((.((((............)))).))).)).))))))))))))).)))))))))).).
>mdm-miR156z	UGACAGAAGAUAGAGAGCAC	20	ugaauuugcugacagaagauagagagcacagaugaggaaaugcaaaaacaaggcagcaucuccauccuuugugcucucuauucuucugucaacaccuuca	.(((..((.(((((((((((((((((((((((.(((((.((((............)))).))).)).))))))))))))).)))))))))).))..))).
>mdm-miR159a	CUUGGAUUGAAGGGAGCUCC	20	ggagcuccuuuugauucaaaagcaggagggagagaggguuuuacacugcugcugguucauggaugccccugaggugcgcacgauaaggaaacugcgcagcuuaaggguuugcauggcccaggagaugugaauuccuucuccucuccuuucuuggauugaagggagcucc	(((((((((((..((((((.((.(((((((.(((((((.((((((...((.((((..((((.(.((((.((((.((((((......(....))))))).)))).)))).).))))..)))).)).))))))..)))))))))))))))).))))))..)))))))))))
>mdm-miR159b	CUUGGAUUGAAGGGAGCUCC	20	ggagcucccuuugauucaaaagcaggagggagagagggucuuacacugcugcugguucauggauaccucuggggugcgcacgguRaggaaacugcgcaguuuaaggguuugcaugacccaggagaugugaauuccuucuccucuccuuucuuggauugaagggagcucc	(((((((((((..((((((.((.(((((((.(((((((..(((((...((.((((.(((((.(.(((..((((.((((((......(....))))))).))))..))).).))))).)))).)).)))))...)))))))))))))))).))))))..)))))))))))
>mdm-miR159c	GAAUUCCUUCUCCUCUCCUUU	21	ggagcuccuuuugauucaaaagcaggagggagagaggguuuuacacugcugcugguucauggaugccccugaggugcgcacgauaaggaaacugcgcagcuuaaggguuugcauggcccaggagaugugaauuccuucuccucuccuuucuuggauugaagggagcucc	(((((((((((..((((((.((.(((((((.(((((((.((((((...((.((((..((((.(.((((.((((.((((((......(....))))))).)))).)))).).))))..)))).)).))))))..)))))))))))))))).))))))..)))))))))))
>mdm-miR160a	UGCCUGGCUCCCUGUAUGCCA	21	uaugccuggcucccuguaugccacaagcagaaguucaauuucuugauuggcuauuguggguggcguacaaggagccaagcaua	(((((.(((((((.((((((((((..((((.(((.(((((....)))))))).))))..)))))))))).))))))).)))))
>mdm-miR160b	UGCCUGGCUCCCUGUAUGCCA	21	uuaugccuggcucccuguaugccacaagcagaaguucaaucuguuucucgauuggcuauugcggguggcguaugaggagucaagcauag	.(((((.(((((((..(((((((((..((((.(((.(((((........)))))))).))))..)))))))))..))))))).))))).
>mdm-miR160c	UGCCUGGCUCCCUGUAUGCCA	21	uaugugccuggcucccuguaugccauuugcagagucccaccgaacagcgauggccucuguggauggcguaugaggagccaagcauaua	(((((((.(((((((..((((((((((..(((((..(((.((.....)).))).)))))..))))))))))..))))))).)))))))
>mdm-miR160d	UGCCUGGCUCCCUGUAUGCCA	21	uuaugccuggcucccuguaugccacaagcagaaguucaaucuguuucucgauuggcuauugcggguggcguaugaggagucaagcauag	.(((((.(((((((..(((((((((..((((.(((.(((((........)))))))).))))..)))))))))..))))))).))))).
>mdm-miR160e	UGCCUGGCUCCCUGUAUGCCA	21	uaugugccuggcucccuguaugccauuugcagaguuccaccgaacaucgauggccuccguggauggcguaugaggagccaugcauaua	(((((((.(((((((..((((((((((..(.(((..(((.((.....)).))).))).)..))))))))))..))))))).)))))))
>mdm-miR162a	UCGAUAAACCUCUGCAUCCAG	21	gcacuggaggcagcgguucaucgaucuguuuaugagauuuguugugaaaaaacacagaacaugaaucggucgauaaaccucugcauccagcgc	((.(((((.((((.((((.(((((((.(((((((...(((((.((......))))))).))))))).))))))).)))).)))).))))).))
>mdm-miR162b	UCGAUAAACCUCUGCAUCCAG	21	gcacuggaggcagcgguucaucgaucuguuuaugagauuuuguugugaguaaacacaguucaugaaucggucgauaaaccucugcauccagcgc	((.(((((.((((.((((.(((((((.(((((((((....((((.......))))...))))))))).))))))).)))).)))).))))).))
>mdm-miR164a	UGGAGAAGCAGGGCACAUGCC	21	agggagaaugagccaugcuggagaagcagggcacaugccagauauaucagcauugucugagaauuuugcaugugcucuaccucuccagcuuggacucucucccu	(((((((..((((((.((((((((.(.(((((((((((.((((...((((......))))..)))).))))))))))).).)))))))).))).))))))))))
>mdm-miR164b	UGGAGAAGCAGGGCACGUGCA	21	gggugaguaguucguguuggagaagcagggcacgugcaaauucuagcucgagcaauccuucaucaggagcuuaaaaacuuugcacuugcucRccuucuccaacacaagcuucucaccu	(((((((.((((.((((((((((((..(((((.(((((((.........((((..((((.....))))))))......))))))).)))))..)))))))))))).)))).)))))))
>mdm-miR164c	UGGAGAAGCAGGGCACGUGCA	21	gggugagacuccuuguuggagaagcagggcacgugcaaaccccauuggcuaugcuucaaaugcgagcgaauaaguuYuuugcacgugcucccccucuccaacacggguuccucaccu	(((((((...((((((((((((.(..(((((((((((((....(((.(((.(((.......)))))).)))......)))))))))))))..).))))))))).)))...)))))))
>mdm-miR164d	UGGAGAAGCAGGGCACGUGCA	21	ugggugaguagcuccuguuggagaagcagggcacgugcaaauucuagcucaagcacuuccucccugggagcuuagcuuaagauuuaacaaagcuuugcacgugcuccccuucuccaacacaaguuucucaccuca	.(((((((.((((..(((((((((((..(((((((((((((.(((((((.((((..((((.....))))))))))))..)))...........)))))))))))))..)))))))))))..)))).)))))))..
>mdm-miR164e	UGGAGAAGCAGGGCACGUGCA	21	gauggagaagcagggcacgugcauuucuaacucauucgcauauacugKgauYuauauacucaauacucuuauuuuucucugagcugcuaaauuauuacaaguuuacagauauauaucucauauccagugaugaguuaguuguucaugugccccucuuccccauc	(((((.((((..(((((((((.((..(((((((((.(((..(((.((.(((.((((..((((.................))))(((.((((((......))))))))).)))).))).)))))...))))))))))))..)).)))))))))..)))).)))))
>mdm-miR164f	UGGAGAAGCAGGGCACGUGCA	21	gauggagaagcagggcacgugcauuucuaacucauucgaucgcguauacugagauauauauguauauguauguaugcuuuuuauuuagcagcugggaauuuauuacaaguuuauaugugugucucauauccagugaugaguuaguuguucaugugccccucuuccccauc	(((((.((((..(((((((((.((..((((((((.....((((..(((.(((((((((((((((.((...((((((((........)))).............)))).)).))))))))))))))))))...))))))))))))..)).)))))))))..)))).)))))
>mdm-miR166a	UCGGACCAGGCUUCAUUCCCC	21	uugaggggaauguugucuggcucgaggacucuuuucauauugaucuauaauccccuagaucaacaaccuucauauauaucuauauguguauguauauguugcguguaucaacugcauacacagagaugaucaggugaauuagugucgucggaccaggcuucauuccccccaa	.((.((((((((..((((((..(((.(((.((.(((((.((((((((........)))))))).............(((((...((((((((((...((((.......)))))))))))))).))))).....)))))..)).))).)))..))))))..)))))))).)).
>mdm-miR166b	UCGGACCAGGCUUCAUUCCCC	21	guuguggggaaugcugucugguucgagaccauuccucugaaacaaagaacaugaacauRgaaugaucucggaccaggcuucauuccccccaac	((((.((((((((..(((((((((((((.(((((.(((.......)))...........))))).)))))))))))))..)))))))).))))
>mdm-miR166c	UCGGACCAGGCUUCAUUCCCC	21	aguuguggggaauguugucugguucgagaucuuucaauaaaacuugaagaucguuaucaucugaaugaucucggaccaggcuucauuccccucaacu	(((((.((((((((..(((((((((((((((.((((........((.....))........)))).)))))))))))))))..)))))))).)))))
>mdm-miR166d	UCGGACCAGGCUUCAUUCCCC	21	gguuauugaggggaauguuguuuggcucgaggccccuagcuagaucuaugaucuccaucucaauuggcgacaauuuuaaccaccaaccuuaaaaaauuuacaguaccaguugagaaagaucaucgauucuacguuuaacgaccucggaccaggcuucauuccccccaauuacu	(((.((((.((((((((..((((((..((((((....(((((((((.(((((((...((((((((((..((((((((...............))))))....)).)))))))))).))))))).)).)))).)))....).)))))..))))))..)))))))).)))).)))
>mdm-miR166e	UCGGACCAGGCUUCAUUCCCC	21	aguugagggaaauguugucugguucgagaucuuucagugaagcuuggauauugucaucaucugaaugauuucggaccaggcuucauuccccucaacu	(((((((((.((((..(((((((((((((((.((((((((.((.........))..))).))))).)))))))))))))))..)))).)))))))))
>mdm-miR166f	UCGGACCAGGCUUCAUUCCCC	21	guguugaggggaaugcugucugguucgagaccauuccuuugaagcaaagaacaugaacaucgaaugauuucggaccaggcuucauucccccuaacac	((((((.((((((((..(((((((((((((.((((((((((...)))))............))))).)))))))))))))..)))))))).))))))
>mdm-miR166g	UCGGACCAGGCUUCAUUCCCC	21	uugaggggaauguugucuggcucgaggacacuuuccuugaucuauaaucucuagaucaaccguuauauaccuauacauauaucuauauauguguuuguauauguuguguguaucaucugcauacauagaugaucagguuaaguagugucgucggaccaggcuucauuccccccaa	.((.((((((((..((((((..(((.((((((...((((((((...(((((((..........(((((((..(((((((((....)))))))))..)))))))..(((((((.....))))))).)))).))).)))))))).)))))).)))..))))))..)))))))).)).
>mdm-miR166h	UCGGACCAGGCUUCAUUCCCC	21	uugaggggaauguugucuggcucgaggccccuuaacuagaucuaugaucuucaucucaauuggugacaauuuuauccaccaaucuuaaaaaauuaYagucccaguugagaaagaucauugauucuacguuuagugacgucggaccaggcuucauuccccccaa	.((.((((((((..((((((..(((.(.(.((.(((((((((.((((((((..((((((((((.(((((((((...............))))))...))))))))))))))))))))).)).)))).))).)).).).)))..))))))..)))))))).)).
>mdm-miR166i	UCGGACCAGGCUUCAUUCCCC	21	aguugagggaaauguugucugguucgagaucuuucagugaagcuuggauauugucaucaucugaaugauuucggaccaggcuucauuccccucaacu	(((((((((.((((..(((((((((((((((.((((((((.((.........))..))).))))).)))))))))))))))..)))).)))))))))
>mdm-miR167a	AGAUCAUCUGGCAGUUUCACC	21	ucaugcacugguagcgguugaagcugccagcaugaucuuauaacucccWacuucguuuagggaagaucagaucaucuggcaguuucaccuguuacugguagcauga	((((((((..(((((((.((((((((((((.(((((((.((...((((.((...))...))))..)).))))))))))))))))))).)))))))..)).))))))
>mdm-miR167b	UGAAGCUGCCAGCAUGAUCUA	21	gggaaaaagugaagcugccagcaugaucuagcuuuggcuaaagauguauauaaucacguauauauguaucaguucuauuaacccuggcuaggucaugcucugacagcuucacuccuuccu	(((((..(((((((((((.((((((((((((((..((.((((((.(((((((..........)))))))....))).))).))..))))))))))))))..).))))))))))..)))))
>mdm-miR167c	UGAAGCUGCCAGCAUGAUCUA	21	uagcaguugaagcugccagcaugaucuaaacuucccucuuggucaaggaaagaucagaucaugugguagcuucaccuguug	((((((.(((((((((((.((((((((...(((.(((........))).)))...))))))))))))))))))).))))))
>mdm-miR167d	UGAAGCUGCCAGCAUGAUCUA	21	ucguggaccaauagcgguugaagcugccagcaugaucuaaacuucccucuuggucaaggaaagaucagaucaugugguagcuucaccuguugauggggaucacga	((((((.(((.((((((.(((((((((((.((((((((...(((.(((........))).)))...))))))))))))))))))).)))))).)))...))))))
>mdm-miR167e	UGAAGCUGCCAGCAUGAUCUA	21	ggaaaaagugaagcugccagcaugaucuagcuuuRgcuaaagauauguacaaucacacauauauaugugRuuaucaguucuauuaacucuagcuaggucaugcucugacagccucacuccuucc	((((..(((((.(((((.((((((((((((((...(.((((((..((........(((((....))))).....))..))).))).)...))))))))))))))..).)))).)))))..))))
>mdm-miR167f	UGAAGCUGCCAGCAUGAUCUA	21	ucucugaagccuccaagaugaaagaagaacagaaagaaggagaagaagaaugaccuagcuacuugcuaucuuaucgugcaccuccaauaguugaagcugccagcaugaucuaagcuuucuuuguacauaggacaggcuagaucauguggucgcuucaccuguugaaugaagcacgagaaaacccuagauucacagccaucgaccuccucaagaacccauuaggguuuuuuuuuuuuuuuucggaga	(((((((((..........((((((((((......((.((((..((.(..((...((((.....)))).....((((((..(..((((((.((((((.((((.(((((((((.((((((((.......)))).))))))))))))))))).)))))).))))))...)..))))))................))..).))...))))))..((((((....)))))))))))))))))))))))))
>mdm-miR167g	UGAAGCUGCCAGCAUGAUCUA	21	agaaugaccuagcuagagugcuugcuaucuuaucgugcaccuccaacaguugaagcugccagcaugaucuaagcuaucuuuguauacaggaaaggcuauagaucaugugguagcuucaccuguugaaugaagcacgagaaaaacccuagauucacagcggucgaucu	(((.(((((..(((.((((.((..........((((((..(..((((((.(((((((((((.(((((((((((((.(..(((....)))..).)))).)))))))))))))))))))).))))))...)..))))))..........))))))..)))))))).)))
>mdm-miR167h	UGAAGCUGCCAGCAUGAUCUUA	22	ucaugcacugguagcgguugaagcugccagcaugaucuuauaacucccWacuucguuuagggaagaucagaucaucuggcaguuucaccuguuacugguagcauga	((((((((..(((((((.((((((((((((.(((((((.((...((((.((...))...))))..)).))))))))))))))))))).)))))))..)).))))))
>mdm-miR167i	UGAAGCUGCCAGCAUGAUCUUA	22	ucaugcacugguagcgguugaagcugccagcaugaucuuauaacucccWacuucguuuagggaagaucagaucaucuggcaguuucaccuguuacugguagcauga	((((((((..(((((((.((((((((((((.(((((((.((...((((.((...))...))))..)).))))))))))))))))))).)))))))..)).))))))
>mdm-miR167j	UGAAGCUGCCAGCAUGAUCUUA	22	agugugcauauguucuuaucaugcacugguagcaguugaagcugccagcaugaucuuauaacucccuacuucguuuagggaagcucagaucaucuggcaguuucaccuguuguugguagcaugagaccaucaaaacccu	((.((....(((.((...(((((((((..((((((.((((((((((((.(((((((......((((((.......)))))).....))))))))))))))))))).))))))..))).)))))))).)))....)).))
>mdm-miR168a	UCGCUUGGUGCAGGUCGGGAA	21	gcggucucuaauucgcuuggugcaggucgggaaccgcuuugcccuacuuuaccgugucugggccuaugagcuagguggcucgauguguaaucggccacagggcaaaacaggucccgccuugcaucaacugaaucggagaccgc	((((((((..(((((.((((((((((.(((((.((..(((((((................(((......)))..(((((.((((.....))))))))).)))))))...))))))).)))))))))).)))))..))))))))
>mdm-miR168b	UCGCUUGGUGCAGGUCGGGAA	21	guaggaggcguagggcacgaugauucauuuccuggcggucucuaauucgcuuggugcaggucgggaaccgcuucgYcccguuugagccuauaaaccagcuggcucgaggcugcggggcgaaacggRucccgccuugcaucaacugaaucggagaccgcggugaaggcgguuucauggaucuugcguuccugc	(((((((.(((((((..(.((((..(.((((.(.((((((((..(((((.((((((((((.(((((.(((.((((.((((((((((((............)))))))....))))).)))).))).))))).)))))))))).)))))..)))))))).).))))...)..)))))..))))))))))))))
>mdm-miR169a	CAGCCAAGGAUGACUUGCCGG	21	aagucucagaguguuugcaucaagcagaagagaucggaaugcagccaaggaugacuugccggcuuuuacaguaucuugcucuaaucagcagagucuugccggcaaguugcucuuggcuacauuuagcucucuuccucuaaugucagccucugagauuu	(((((((((((.(((.((((..((..(((((((.(.(((((.(((((((..((((((((((((......((.((..((((......))))..)))).))))))))))))..))))))).))))).).)))))))..)).)))).))))))))))))))
>mdm-miR169b	UAGCCAAGGAUGAUUUGCCUGC	22	ggaagagaugucaaacauggaagaaggagccuuguuugguagccaaggaugauuugccugcagccucgauccuaaagaguaaagagguuuauuacacgauaaaaaucagaaaaacccuaguugaguucucaggcagucacgccuuggcgacgugacaagcucuucucucucaugcuaggcugcucucuucc	((((((((.(((...((((..(((((((((.(((((..((.(((((((.(((((.(((((.((.((((((.............((..((((((....))))))..))............))))))..))))))))))))..))))))).))..))))))))))).)))..))))...)))...))))))))
>mdm-miR169c	UAGCCAAGGAUGACUUGCCCG	21	gcaggaagcuggaggccuuacaugaagaaaagagcguuguuugguagccaaggaugacuugcccgccuccgauuucaugaaagaauauauggcauuauuuaauugucugucuaaaauuuauauucauguuuggaauccaggcagucuccuuggcuaaucucacaggcucuuuucuuucaugcuaggcccuccucuucuuc	..((((((..((((((((..(((((((((((((((.((((..((((((((((((.((((.(((.(..(((((...((((((.((((....((((.............))))....))))...)))))).)))))...).)))))))))))))))).)))..))))))))))))).))))))..))).))))).)))))).
>mdm-miR169d	UAGCCAAGGAUGACUUGCCCG	21	gcaggaagcuggaggccuuacaugaagaaaagagcguuguuugguagccaaggaugacuugcccgccuccgauuucaugaaagaauauauggcauuauuuaauugucugucuaaaauuuauauucauguuuggaauccaggcagucuccuuggcuaaucucacaggcucuuuucuuucaugcuaggcccuccucuucuuc	..((((((..((((((((..(((((((((((((((.((((..((((((((((((.((((.(((.(..(((((...((((((.((((....((((.............))))....))))...)))))).)))))...).)))))))))))))))).)))..))))))))))))).))))))..))).))))).)))))).
>mdm-miR169e	UGAAGAGAAGAGCGUUGUUUGG	22	gaguguauaacaugaagagaagagcguuguuugguagccaaggaugacuugccugcuMccucuccuaauucuaauccaauccaauccaagaggaguccuacguuguuggguuucccagcagcaggcaccaggcaggucuccuuuggcuaacuugacagccucuucuucucaugcuauacccuu	(((.(((((.(((((..(((((((.((((((.(((((((((((..((((((((((...((.(((((........................)))))......(((((((((...))))))))).))...))))))))))..)))))))).))).)))))))))))))..))))).))))).)))
>mdm-miR169f	UGAAGAGAAGAGCGUUGUUUGG	22	gaguguauaacaugaagagaagagcguuguuugguagccaaggaugacuugccugcuKccucuccuaauucuaauccaauccaauccaagaggaguccuacguuguuggguuucccagcagcaggcaccaggcaggucuccuuuggcuaacuugacagccucuucuucucaugcuauacccuu	(((.(((((.(((((..(((((((.((((((.(((((((((((..((((((((((...((.(((((........................)))))......(((((((((...))))))))).))...))))))))))..)))))))).))).)))))))))))))..))))).))))).)))
>mdm-miR171a	UUGAGCCGCGUCAAUAUCUCC	21	gaagguauugacgcgccucaauuugaacgRguggcuYauauuggagacuuaaccaugcgauucugauugagccgcgucaauaucucc	..(((((((((((((.(((((((.(((((.((((........(....)....)))).)).))).))))))).)))))))))))))..
>mdm-miR171b	UUGAGCCGCGUCAAUAUCUCC	21	aagaagguauugacgcgccucaauuugaacgcguggcuaauauuggagacuuaaccaugcgauucugauugagccgcgucaauaucuccucuu	(((((((((((((((((.(((((((.((((((((((.(((....(....)))).))))))).))).))))))).)))))))))))))..))))
>mdm-miR171c	UGAUUGAGCCGCGCCAAUAUC	21	uacugugauguuggcccgguucacucagagaagaagacuacuuacugcauuugcauguacguagauacguacguuguucuauggucaccugaaucugauugagccgcgccaauaucucagug	(((((.(((((((((.(((((((.(((((..((..(((((.....(((....))).((((((....)))))).........)))))..))...))))).))))))).))))))))).)))))
>mdm-miR171d	UGAUUGAGCCGCGCCAAUAUC	21	gauguuggcucgauuucacucagagaagaagacugcuuacugcuuacugcugcaucugcauguacguaggaacauauguuaugguuggucucaugaaucugauugagccgcgccaauauc	(((((((((.((..((((.(((((..(..(((((.....((((.((((((.......))).))).))))...((((...))))...)))))..)...))))).)))).)).)))))))))
>mdm-miR171e	UGAUUGAGCCGCGCCAAUAUC	21	ugaaauaguuacugugauguuggcccgguuucacucagagaggaagacugcuuacugcugcaucugcauguacguaggaacguacguugugguuggucuccugaaucugauugagccgcgccaauaucucagugcucuuuca	.((((.(((.((((.(((((((((.(((((.((.(((((.((((.((((((........))..(..(((((((((....))))))).))..)..))))))))...))))).))))))).))))))))).))))))).)))).
>mdm-miR171f	UUGAGCCGUGCCAAUAUCACG	21	caguuugaacgggauauugguccgguucaauaagaaaacagugcucuaaaagugcuugagcucugcuuuuugauugagccgugccaauaucacgugccacug	((((....(((.((((((((..(((((((((.(((((.(((.((((...........)))).))).))))).)))))))))..)))))))).)))...))))
>mdm-miR171g	UGAUUGAGCCGUGCCAAUAUC	21	gauguugguaugguucaaucaaauaaaaucucucaaaauuuggguccuuuaauuugauugagccgugccaauauc	((((((((((((((((((((((((.(((...((((.....))))...))).))))))))))))))))))))))))
>mdm-miR171h	UGAUUGAGCCGUGCCAAUAUC	21	gauguuggaauggcucaaucaaauaaaaucucccaaaggauugggucuuuuaauuugauugagccgugccaauauc	((((((((.(((((((((((((((.(((...(((((....)))))...))).))))))))))))))).))))))))
>mdm-miR171i	UGAGCCGAACCAAUAUCACUC	21	ugcaaaagcaaacauggugugauauugguuuuggcucauaucucugauaauuagcuuaucuucgaucauaaaucgucaugaugcacaacaaagacuaguacuacguacucuuugagaugagccgaaccaauaucacucuuguaugcuucuuugca	.(((((((((.(((.((.(((((((((((((.(((((((..............((((((...((((.....))))..)))).))....((((((...((((...))))))))))..)))))))))))))))))))).))))).))))..))))).
>mdm-miR171j	UUGAGCCGCGCCAAUAUCACU	21	agcgauguuggugagguucaauccgaagacagauuugcacauYcccgcccgcguaaauugaucucagauugagccgcgccaauaucacu	...((((((((((.(((((((((.((.((..(((((((.(..........).)))))))..)))).))))))))).))))))))))...
>mdm-miR171k	UUGAGCCGCGCCAAUAUCACU	21	gagaaagcgauguuggugagguucaauccgaagacagauuuacacaucccugcuggcguaaauugaucucagauugagccgcgccaauaucacuuucuu	(((((((.((((((((((.(((((((((.((.((..(((((((.((.......))..)))))))..)))).))))))))).)))))))))).)))))))
>mdm-miR171l	UUGAGCCGCGCCAAUAUCACU	21	gagaaagcgauguuggugagguucaauccgaagacagauuuacacaucccugcuggcguaaauugaucucagauugagccgcgccaauaucacuuucuu	(((((((.((((((((((.(((((((((.((.((..(((((((.((.......))..)))))))..)))).))))))))).)))))))))).)))))))
>mdm-miR171m	UUGAGCCGUGCCAAUAUCACA	21	ugggauguuggaauggcucaaucaaauaaaaucucccaaaggauugggucuuuuaauuugauugagccgugccaauaucaca	...((((((((.(((((((((((((((.(((...(((((....)))))...))).))))))))))))))).))))))))...
>mdm-miR171n	UUGAGCCGUGCCAAUAUCACA	21	ugggauguugguaugguucaaucaaauaaaaucucucaaaauuuggguccuuuaauuugauugagccgugccaauaucaca	...((((((((((((((((((((((((.(((...((((.....))))...))).))))))))))))))))))))))))...
>mdm-miR171o	UGGGAUGUUGGUAUGGUUCAA	21	ugggauguugguaugguucaaucaaauaaaaucucucaaaauuuggguccuuuaauuugauugagccgugccaauaucaca	...((((((((((((((((((((((((.(((...((((.....))))...))).))))))))))))))))))))))))...
>mdm-miR172a	AGAAUCUUGAUGAUGCUGCA	20	ggucacuuuuugcggguggagcaucaucaYgauucacaaucuuacuugguucuaguuuaaccccauuugaugauaugagaaucuugaugaugcugcagcagcaauaaugacu	(((((.((.((((.(.((.((((((((((.(((((.((((((((..(((.............)))..))).))).)).))))).)))))))))).)).).)))).)))))))
>mdm-miR172b	AGAAUCUUGAUGAUGCUGCA	20	agucacuuuuugcggguggagcaucuucaagauucacaaucuuauuugggcuccaauuuuagccccauuugaugauaugagaaucuugaugaugcugcagcggcaauaaaugacu	(((((.((.((((.(.((.((((((.(((((((((.((((((((..((((((........)).))))..))).))).)).))))))))).)))))).)).).)))).)).)))))
>mdm-miR172c	AGAAUCUUGAUGAUGCUGCA	20	ggucacuuuuugcggguggagcaucaucaagauucacaaucuuacuuggguucuaguuuuaaccccauuugaugauaugagaaucuugaugaugcugcagcagcaauaaaugacu	(((((.((.((((.(.((.((((((((((((((((.((((((((..((((.............))))..))).))).)).)))))))))))))))).)).).)))).)).)))))
>mdm-miR172d	AGAAUCUUGAUGAUGCUGCAU	21	agucauuguuugcgggugcagcaucaucaagauucacaagugaguagugugacaugauuuaaucgauuuagucaugucgauugaacucgaggaguugagaaucuugaugaugcugcaucagcaauagcugacu	(((((....((((.(((((((((((((((((((((.(((.(((((....((((((((((..........)))))))))).....))))).....))).))))))))))))))))))))).))))....)))))
>mdm-miR172e	AGAAUCUUGAUGAUGCUGCAU	21	agucauuguuugcgggugccgcaucaccaagauucuuaagugaguagugugacaugauuuaauugauuuaguuaugccgaucggcucacggaguugagaaucuugaugaugcugcaucagcgauggaugacu	(((((((..((((.(((((.((((((.((((((((((((((((((....((.(((((((..........))))))).))....))))))....)))))))))))).)))))).))))).))))..)))))))
>mdm-miR172f	AGAAUCUUGAUGAUGCUGCAU	21	agucauuguuugcgggugcagcaucaucaagauucacaagugaguagugugacaugauuuaaucgauuuagucaugucgauugaacucgaggaguugagaaucuugaugaugcugcaucagcaauagcugacu	(((((....((((.(((((((((((((((((((((.(((.(((((....((((((((((..........)))))))))).....))))).....))).))))))))))))))))))))).))))....)))))
>mdm-miR172g	AGAAUCUUGAUGAUGCUGCAU	21	gucguuguuugcggguguggcaucaucaagauucacacaugcaauuaacugauaaaguuguuugaaagugagaaucuugaugaugcugcaucggcaauaaaccac	...(((..((((.((((..(((((((((((((((.(((...(((.(((((.....))))).)))...))).)))))))))))))))..)))).))))..)))...
>mdm-miR172h	AGAAUCUUGAUGAUGCUGCAU	21	gucguuguuugcggguguggcaucaucaagauucacacaugcaauuaacugauaaaguuguuugaaagugagaaucuugaugaugcugcaucggcaauaaaccac	...(((..((((.((((..(((((((((((((((.(((...(((.(((((.....))))).)))...))).)))))))))))))))..)))).))))..)))...
>mdm-miR172i	GGAAUCUUGAUGAUGCUGCAU	21	agucaguauucgcgggugcagcaucaucaagauucacauacaggcaagggggcuaccuuuaucgaucgaguaaauuguuaccgcaccaauaagaauauuuccuucaacuuccuuuuguacuugaaagguaguuccuucgaagugggaaucuugaugaugcugcaucagcugguacaugacu	(((((((((..((.(((((((((((((((((((((...(((...(.(((((((((((((......(((((((...(((....))).......(((.......)))............)))))))))))))))))))).)..))).))))))))))))))))))))).))..)))).)))))
>mdm-miR172j	GGAAUCUUGAUGAUGCUGCAU	21	agucaguauucgcgggugcagcaucaucaagauucacauacaggcaagggggcuaccuuuaucgaucgaguaaauuguuaccgcaccaauaagaauauuuccuucaacuuccuuuuguacuugaaagguaguuccuucgaagugggaaucuugaugaugcugcaucagcugguacaugacu	(((((((((..((.(((((((((((((((((((((...(((...(.(((((((((((((......(((((((...(((....))).......(((.......)))............)))))))))))))))))))).)..))).))))))))))))))))))))).))..)))).)))))
>mdm-miR172k	GGAAUCUUGAUGAUGCUGCAU	21	agucaguauucgcgggugcagcaucaucaagauucacauacaggcaagggggcuaccuuuaucgaucgaguaaauuguuaccgcaccaauaagaauauuuccuucaacuuccuuuuguacuugaaagguaguuccuucgaagugggaaucuugaugaugcugcaucagcugguacaugacu	(((((((((..((.(((((((((((((((((((((...(((...(.(((((((((((((......(((((((...(((....))).......(((.......)))............)))))))))))))))))))).)..))).))))))))))))))))))))).))..)))).)))))
>mdm-miR172l	GGAAUCUUGAUGAUGCUGCAG	21	agucaguauucgcgggugcagcaucaucaagauucacauaccuuagcaagggggcuaccuuuagcgaucgaguaaauugguaccacaccaauaugaauauuccuucaacuuccuuuuguacuugaaagguaguuYcuucgaagugggaaucuugaugaugcugcagcagcugguacaugacu	(((((((((..((.(.(((((((((((((((((((.(((......((.(((((....))))).))..(((((...((((((.....))))))..............((((.((((((......)))))).))))..))))).))).))))))))))))))))))).).))..)))).)))))
>mdm-miR172m	AGAAUCUUGAUGAUGCUGCAG	21	ggucacuuuuugcggguggagcaucaucaYgauucacaaucuuacuugguucuaguuuaaccccauuugaugauaugagaaucuugaugaugcugcagcagcaauaaugacu	(((((.((.((((.(.((.((((((((((.(((((.((((((((..(((.............)))..))).))).)).))))).)))))))))).)).).)))).)))))))
>mdm-miR172n	AGAAUCUUGAUGAUGCUGCAG	21	ggucacuuuuugcggguggagcaucaucaagauucacaaucuuacuuggguucuaguuuuaaccccauuugaugauaugagaaucuugaugaugcugcagcagcaauaaaugacu	(((((.((.((((.(.((.((((((((((((((((.((((((((..((((.............))))..))).))).)).)))))))))))))))).)).).)))).)).)))))
>mdm-miR172o	AGAAUCUUGAUGAUGCUGCAG	21	agucacuuuuugcggguggagcaucuucaagauucacaaucuuauuugggcuccaauuuuagccccauuugaugauaugagaaucuugaugaugcugcagcggcaauaaaugacu	(((((.((.((((.(.((.((((((.(((((((((.((((((((..((((((........)).))))..))).))).)).))))))))).)))))).)).).)))).)).)))))
>mdm-miR2111a	UAAUCUGCAUCCUGAGGUUUA	21	gguuaggauuggguaaucugcauccugagguuuagaucagcacacacguauuuguuguaucuaguccuugggaugcagauuaccuuguccuugcc	(((.(((((.(((((((((((((((..(((.(((((((((((..........))))).)))))).)))..))))))))))))))).))))).)))
>mdm-miR2111b	UAAUCUGCAUCCUGAGGUUUA	21	gauauuggguuaggauuggguaaucugcauccugagguuuagaucagcacacacguaacuguuguaucuaguccuugggaugcagauuaccuuguccucaccgccaaugc	..((((((((.(((((.(((((((((((((((..(((.(((((((((((..........))))).)))))).)))..))))))))))))))).))))).))..)))))).
>mdm-miR2118a	CUACCGAUGCCACUAAGUCCCA	22	gagagaagggggaaagggagaaagaguuugaggaaguuauuggacuuaguagcucggugagaaaacauugaggaucuggaguucuucuucuccuaccgaugccacuaagucccaugauuuccucugccuccuccuuuucccaccuuuuuuc	((((((((((((((((((((...(((...(((((((((((.(((((((((.((((((((((((......(((((........))))))))))..))))).)).))))))))).)))))))))))...)))))))))))))).)))))))))
>mdm-miR2118b	CUACCGAUGCCACUAAGUCCCA	22	gagguugaggaaguuauaggacuuaguugcucggugagaaaaccugaugaucuggaguccuucuucuccuaccgaugccacuaagucccaugauuuccucucccuc	((((..(((((((((((.(((((((((.((((((((((((.....(((........)))....)))))..))))).)).))))))))).)))))))))))..))))
>mdm-miR2118c	CUACCGAUGCCACUAAGUCCCA	22	gagguugaggaaguuauaggacuuaguugcucggugagaaaaccugaugaucuggaguccuucuccuaccgaugccacuaagucccaugauuuccucucccuc	((((..(((((((((((.(((((((((.((((((((((((.((((........)).))..)))))..))))).)).))))))))).)))))))))))..))))
>mdm-miR319a	UUGGACUGAAGGGAGCUCCCU	21	gcaguggugaagagagcuuucuuuaguccauucauggguggcgacaggauuuaauuagcugccgagucauucauccaaauacuggguuauuagcucaggacgacacccaguaaaugugugaaugaagcgggagacaaauuggaucuugagcuuccuguacuuggacugaagggagcucccuuaauuaauuacuuc	..((((((.(((.(((((..((((((((((...(((((.(((..((((((((((((.(((.(((..(((((((..((..((((((((......(....).....))))))))..))..)))))))..))).)).).)))))))))))).))).)))))...))))))))))..))))).))).....))))))..
>mdm-miR319b	UUGGACUGAAGGGAGCUCCCU	21	gcaguggugaagagagcuuucuucaguccacucauggguggcgguaggauuuaauuagcugccgagucauucauccaaauacuggguuauuaguaggaugacauccaguaaaugugugaaugaagcgggagacaaauuggaucuuaagcuuccuguacuuggacugaagggagcucccuuaauuaauuacuuc	..((((((.(((.(((((..((((((((((...(((((.(((..((((((((((((.(((.(((..(((((((..((..((((((((((((.....))))))..))))))..))..)))))))..))).)).).)))))))))))).))).)))))...))))))))))..))))).))).....))))))..
>mdm-miR319c	AUCCAACGAAGCAGGAGCUGA	21	aggagcucuucuucaguccaguccggggcRguuuaagggcugacacucagcugcugacucguugguucaagaacucaucguacaaaugcuaaaagaagugguguguuucugauccaacgaagcaggagcugagagguugguuauugcagucgcgucuuggacugaagggagcuccu	(((((((((.(((((((((((..((.(((.((.....(((..((.(((((((.(((..(((((((.(((..(((.(((((..................))))).)))..))).)))))))..))).)))))))..))..)))...)).))).))..))))))))))))))))))))
>mdm-miR3627a	UCGCAGGAGAGAUGGCACUA	20	ggauuuauguucgcaggagagauggcacuaauugugccacaauugucaauaauuguugccaucucuucugugaccaaaaagaucu	((((((.((.(((((((((((((((((.(((((((...((....))..))))))).))))))))))))))))).))...))))))
>mdm-miR3627b	UCGCAGGAGAGAUGGCACUA	20	ggagauuuauguucgcaggagagauggcacuaauugugcuacaacuacaagcaauuguugccaucuuucccgugaccaaaaagcucu	((((.(((.((.((((.((((((((((((.(((((((.............))))))).)))))))))))).)))).)).))).))))
>mdm-miR3627c	UCGCAGGAGAGAUGGCACUA	20	ggggauuuauguucgcaggagagauggcacuaauuguacugcaauugcgucaacaauuguugccaucucuccugugaccaaaaaucucu	((((((((.((.(((((((((((((((((.(((((((..(((....)))...))))))).))))))))))))))))).)).))))))))
>mdm-miR390a	AAGCUCAGGAGGGAUAGCGCC	21	aguaagggagaaucuguaaagcucaggagggauagcgccauaugaacaaagggucuauuuacuaggugggcguuucuuuguucaucaugcgcuauccauccugaguuucauggcuucuucauacu	((((..((((((.((((.((((((((((.(((((((((...((((((((((((((((((.....)))))))...)))))))))))...))))))))).)))))))))).)))).)))))).))))
>mdm-miR390b	AAGCUCAGGAGGGAUAGCGCC	21	guguggaagaaucuguuaagcucaggagggauagcgccauucucgguuugguuuaaccacauauagcgcuauccauccugaguuucauggcuucuucuuacac	(((((((((((.((((.((((((((((.(((((((((.((....((((......))))....)).))))))))).)))))))))).)))).)))))).)))))
>mdm-miR390c	AAGCUCAGGAGGGAUAGCGCC	21	aguaagggaggaucuguaaagcucaggagggauagcgccagaugaauuaaccaagauucuaacaauuaagcguuuauuuggucaucaucugaugcuauccauccugaguuucauggcuucuucuuacu	(((((((.((((.((((.((((((((((.((((((((.(((((((....((((((.....(((........)))..))))))..))))))).)))))))).)))))))))).)))).)))))))))))
>mdm-miR390d	AAGCUCAGGAGGGAUAGCGCC	21	aguaagggaggaucuguaaagcucaggagggauagcgccagaugaauuaaccaagauucuaacaauuaagcguuuauuuggucaucaucugaRgcuauccauccugaguuucauggcuucuucuuacu	(((((((.((((.((((.((((((((((.(((((((..(((((((....((((((.....(((........)))..))))))..)))))))..))))))).)))))))))).)))).)))))))))))
>mdm-miR390e	AAGCUCAGGAGGGAUAGCGCC	21	aguguggaagaaucuguuaagcucaggagggauagcgccauucucgguuugguuuaaccacguaucgcgcuauccaucuugggcuucauggcuucuucuuacu	((((.(((((((.((((.((((((((((.(((((((((.((....((((......))))....)).))))))))).)))))))))).)))).)))))))))))
>mdm-miR390f	AAGCUCAGGAGGGAUAGCGCC	21	aguguggaagaaucuguuaagcucaggagggauagcgccauucucgguuugguuuaaccacguaucgcgcuauccaucuugggcuucauggcuucuucuuacu	((((.(((((((.((((.((((((((((.(((((((((.((....((((......))))....)).))))))))).)))))))))).)))).)))))))))))
>mdm-miR391	UACGCAGGAGAGAUGACGCCG	21	gggagguucgcuacgcaggagagaugacgccgacagucauguucuuaguauuaggauuagaacgacggcgucaucucuccugcauaggaaaccuugc	(.((((((..(((.((((((((((((((((((...((..((.(((((....))))).))..))..)))))))))))))))))).)))..)))))).)
>mdm-miR393a	UCCAAAGGGAUCGCAUUGAUCU	22	guggaggcuuccaaagggaucgcauugaucuaauugaucauauaugucaaacaucguccguacagacauggcagguuauauauguaguuggaucaugcgaucccuucggacguuuccau	((((((((.(((.((((((((((((.((((((((((..((((((((.(...(((.(((......))))))....).)))))))))))))))))))))))))))))).))).))))))))
>mdm-miR393b	UCCAAAGGGAUCGCAUUGAUCU	22	gguggaggcuuccaaagggaucgcauugaucuaauugaucagauaugucaaacaucauccgcauagacauaugguggguuauguuuucgucuguguagucggaucaugcgaucccuucggacguuuccauc	(((((((((.(((.((((((((((((.((((..((((..(((((.....((((((.(((((((((....))).)))))).))))))..)))))..))))..)))))))))))))))).))).)))))))))
>mdm-miR393c	UCCAAAGGGAUCGCAUUGAUCU	22	gguggaggcuuccaaagggaucgcauugaucuaauugaucagauaugucaaacaucauccgcauagacauaugguggguuauguuuucgucuguguagucggaucaugcgaucccuucggacguuuccauc	(((((((((.(((.((((((((((((.((((..((((..(((((.....((((((.(((((((((....))).)))))).))))))..)))))..))))..)))))))))))))))).))).)))))))))
>mdm-miR393d	AUCAUGCGAUCCCUUCGGACG	21	gguggaggcuuccaaagggaucgcauugaucuaauugaucagauaugucaaacaucauccgcauagacauaugguggguuauguuuucgucuguguagucggaucaugcgaucccuucggacguuuccauc	(((((((((.(((.((((((((((((.((((..((((..(((((.....((((((.(((((((((....))).)))))).))))))..)))))..))))..)))))))))))))))).))).)))))))))
>mdm-miR393e	AUCAUGCGAUCCCUUCGGACG	21	gguggaggcuuccaaagggaucgcauugaucuaauugaucagauaugucaaacaucauccgcauagacauaugguggguuauguuuucgucuguguagucggaucaugcgaucccuucggacguuuccauc	(((((((((.(((.((((((((((((.((((..((((..(((((.....((((((.(((((((((....))).)))))).))))))..)))))..))))..)))))))))))))))).))).)))))))))
>mdm-miR393f	AUCAUGCGAUCCCUUCGGACG	21	guggaggcuuccaaagggaucgcauugaucuaauugaucauauaugucaaacaucguccguacagacauggcagguuauauauguaguuggaucaugcgaucccuucggacguuuccau	((((((((.(((.((((((((((((.((((((((((..((((((((.(...(((.(((......))))))....).)))))))))))))))))))))))))))))).))).))))))))
>mdm-miR394a	UUGGCAUUCUGUCCACCUCC	20	ucacguggguuuugcaaagaguuucuuacagaguucuuuggcauucuguccaccuccccccucucucugugugucuguggcucaauggauggaggugggcauacugccaacagagcucuguuggcuucucuuuguaaaacccccguga	(((((.(((((((((((((((...((.((((((((((((((((.(.(((((((((((..((........((.((.....)).))..))..))))))))))).).)))))).)))))))))).))...))))))))))))))).)))))
>mdm-miR394b	UUGGCAUUCUGUCCACCUCC	20	gggucucguagcuagcucuguaaacguggaugaucacguggguuucgcaaagcguuucuuacagaguucuuuggcauucuguccaccuccucuuucuucgaucucuuucucccucucuugcuguguauguaugugguuuaauggauggaggugggcauacugccaacagaguucuguuggauucucuuuguaaaacccucgugaguguauauauguaucguuacgcaguacucgaucc	((((((((((((..((...))..(((((.(((.(((((.((((((..(((((.(..(((.(((((..(((((((((.(.(((((((((((.........((......))..((......((..(((....)))..)).....))..))))))))))).).)))))).)))..))))).)))..).)))))..)))))).)))))...))).)))))...)))))).)).)))).....
>mdm-miR395a	CUGAAGUGUUUGGGGGAACUC	21	ccuagaguucccccgaauacuucauuaggaucgauacauaaauucuuugaaggauugcaccgucucuacugaaguguuugggggaacuccggg	((..((((((((((((((((((((.((((..((.......((((((....))))))....))..)))).))))))))))))))))))))..))
>mdm-miR395b	CUGAAGUGUUUGGGGGAACUC	21	aucagcuguccccuggaguuucccugaccacuucauugggaugaaucauccMaaaacccuuccacugaaggugaaauuccaugcagcaugcaugcaucgcacugaaguguuugggggaacuccgguuggcaucugau	(((((.((((..((((((((((((..(.(((((((.((.((((.............((((((....))))).)......(((((.....))))))))).)).))))))).)..))))))))))))..)))).)))))
>mdm-miR395c	CUGAAGUGUUUGGGGGAACUC	21	gaaucagguguccccuagaguucccccgaacacuucauuaagaucgaugcauaaguucuuuguauauuaaaugaugauugcaccaucucuacugaaguguuugggggaacuccgggugucauuugauc	..((((((((.(.((..((((((((((((((((((((.((((((.(.((((...(((.((((.....)))).)))...))))).)))).)).))))))))))))))))))))..)).).)))))))).
>mdm-miR395d	CUGAAGUGUUUGGGGGAACUC	21	aucagguguccccuagaguucccuugaccacuucauugggaggugagagaucaaucguggauaugguuuucgaacaauuguccuccacuccuccuauguauuccuacugaaguguuugggggaacuccuggugucauaugau	((((.(((.(.((..(((((((((..(.((((((..(((((((((.(((..((((.((.((........))..)).))))..)))))..))))))).(((....))).)))))).)..)))))))))..)).).))).))))
>mdm-miR395e	CUGAAGUGUUUGGGGGAACUC	21	gaaucagguguccccuagaguucccccgaacacuucauuaagaucgaugcauaaguucuuuguauauuaaaugaugauugcaccaucucuacugaaguguuugggggaacuccgggugucauuugauc	..((((((((.(.((..((((((((((((((((((((.((((((.(.((((...(((.((((.....)))).)))...))))).)))).)).))))))))))))))))))))..)).).)))))))).
>mdm-miR395f	CUGAAGUGUUUGGGGGAACUC	21	gaaucagguguccccuagaguucccccgaacacuucauuaagaucgaugcauaaguucuuuguauauuaaaugaugauugcaccaucucuacugaaguguuugggggaacuccgggugucauuugauc	..((((((((.(.((..((((((((((((((((((((.((((((.(.((((...(((.((((.....)))).)))...))))).)))).)).))))))))))))))))))))..)).).)))))))).
>mdm-miR395g	CUGAAGUGUUUGGGGGAACUC	21	gaaaagaauaaggucugcaaugcuaucagguguuaccaagaguucccuugaccacuucauugggaaauagucucuuuuguaacuauaaauccuacugaaguguuugggggaacuccugguugcauuugauuuuacaaagaacaaaaauuauc	...........(.(((........(((((((((.((((.(((((((((..(.(((((((.(((((.(((((..(....)..)))))...))))).))))))).)..))))))))).)))).))))))))).......))).)..........
>mdm-miR395h	CUGAAGUGUUUGGGGGAACUC	21	ucaggugucaccaagaguucccuWgaccacuucauugggaaauagucuauuuugcaacuauauauccuacugaaguguuugggggaacuccugucgacauuuga	(((((((((..((.(((((((((.((.(((((((.(((((.(((((..........)))))...))))).))))))).)).))))))))).))..)))))))))
>mdm-miR395i	CUGAAGUGUUUGGGGGAACUC	21	ucaggugucaccaagaguucccuugaccacuucauugggaaauagucucuuuugcaacuaaauauccuacugaaguguuugggggaacucccggcggcauuuga	(((((((((.((..(((((((((..(.(((((((.(((((..((((..(....)..))))....))))).))))))).)..)))))))))..)).)))))))))
>mdm-miR396a	UUCCACAGCUUUCUUGAACAG	21	gauccucuuuguauucuuccacagcuuucuugaacagcauccauguaugacgagaucgaccgaucuuuggagugagucgacucagucucucuauuccucuuaacuugguuugcgguucaauaaagcugugggaagauacagauaggcuc	((.(((.(((((((..((((((((((((.((((((.(((.(((.((.....((((((....)))))).((((((((..(((...))).))).))))).....)).)))..))).)))))).))))))))))))..))))))).))).))
>mdm-miR396b	UUCCACAGCUUUCUUGAACUG	21	gaagaugaugauccucuuuguauucuuccacagcuuucuugaacugcauccaucuauggcgagaucgaccgaucuuuggagugagucgacucaguaucucuauuccccuuaacuugguuugcgguucaauaaagcugugggaagauacagauaggcucaauaaaauuc	........(((.(((.(((((((..((((((((((((.((((((((((.(((.....((.((((((....))))))(((((((((....))))....)))))....))......)))..)))))))))).))))))))))))..))))))).))).))).........
>mdm-miR396c	UUCCACAGCUUUCUUGAACUU	21	uugccaugcuuuuccacagcuuucuugaacuucaauucucugcugucuaaauMucuuucaggacuagcaccauggaagcucaagaaagcugugggagaccauggcaa	.(((((((.(((((((((((((((((((.((((.......((((((((............)))).)))).....)))).))))))))))))))))))).))))))).
>mdm-miR396d	UUCCACAGCUUUCUUGAACUU	21	gccaugcuuuuccacagcuuucuugaacuucaauucuMugcugucuaaaucucuuuccggauuagcaccauggaagcucaagaaagcugugggagaccauggc	((((((.(((((((((((((((((((.((((.......((((((((............))).))))).....)))).))))))))))))))))))).))))))
>mdm-miR396e	UUCCACAGCUUUCUUGAACUU	21	uugccaugcuuuuccacagcuuucuugaacuucaauucucugcugucuaaauKucuuucaggacuagcaccauggaagcucaagaaagcugugggagaccauggcaa	.(((((((.(((((((((((((((((((.((((.......((((((((............)))).)))).....)))).))))))))))))))))))).))))))).
>mdm-miR396f	UUCCACGGCUUUCUUGAACUG	21	gugcacauacagaugauccucccuguaauuuuccacggcuuucuugaacugugcaguuuccagaagaauuaaacuggcagaaauuuuucaugcagauacaaaaacaguucaagaaagcugugaaaaaccaccggcaggaucugaguuguucau	(((.(((.((....((((((.((.((..((((.(((((((((((((((((((.((((((...........))))))((((((....))).)))..........))))))))))))))))))).))))..)).)).))))))...))))).)))
>mdm-miR396g	UUCCACGGCUUUCUUGAACUG	21	gauccuccuugRgauuuuccacggcuuucuugaacugugcagugugcagaagaguuaaacuggcagaaauuuuucaugcaguuacauaaacaguucaagaaagcugugaaaaaccacaggcaggauu	((((((.((((.(.((((.(((((((((((((((((((...(((((((((((((((...........)))))))).))))..)))....))))))))))))))))))).)))).).)))).))))))
>mdm-miR397a	UUGAGUGCAGCGUUGAUGAAA	21	agaaacaucauugagugcagcguugaugaaaguccguauuccuuWcgaaucuucauuaggcaucggaaacuuucgucagcugugcacccaauuauguuucu	((((((((.((((.(((((..(((((((((((((((.((.(((...((....))...))).))))))..)))))))))))..))))).)))).))))))))
>mdm-miR397b	UUGAGUGCAGCGUUGAUGAAA	21	ccagauugaagaaacaucauugagugcagcguugaugaaaguucguauugcuucugaaucuucauuaggacaucgaaacauuucaucaacgcugcacccaauuauguuucuauccauuuugg	(((((.((.((((((((.((((.(((((((((((((((((.((((...((.((((((.......)))))))).))))...))))))))))))))))).)))).))))))))...)).)))))
>mdm-miR398a	UGUGUUCUCAGGUCACCCCUU	21	guucauauagcaRauggucaccccaaaggugugaaacugagaacacaaaugguguugYcYgcgacaaacauuguaagcacugcuuacgcauuuuguguucucaggucaccccuuuggggcaccuugcuuacaugcac	((.(((..((((...(((..(((((((((.((((..(((((((((((((((.((((......))))......((((((...)))))).)).))))))))))))).)))).))))))))).))).))))...))).))
>mdm-miR398b	UGUGUUCUCAGGUCGCCCCUG	21	gguagagggguuccacaggagugaccugagaucacauguagcauuuauguauugcgcuugauguguucucaggucgccccugcgguaccuucucuacc	(((((((((((.((.((((.(((((((((((.(((((..(((.............)))..))))).))))))))))).)))).)).))).))))))))
>mdm-miR398c	UGUGUUCUCAGGUCGCCCCUG	21	gcgguagagggguucugcaggagugaccugagaucacauauggcguuauguguugcgcuugauguguucucaggucgccccugcgguaccuucucuaccac	..(((((((((((.(((((((.(((((((((((.(((((..(((((........)))))..))))).))))))))))).))))))).))).))))))))..
>mdm-miR399a	UGCCAAAGGAGAAUUGCCCUG	21	ugaauaacagugcaauucuccuuuggcagaagucauucuggugcauauacucuugaguacuaucgcuggaugcauauauaugcuuucugccaaaggagaauugcccugcaauuca	.((((..(((.((((((((((((((((((((.....((..(((.(((((((....)))).))))))..)).((((....)))).)))))))))))))))))))).)))..)))).
>mdm-miR399b	UGCCAAAGGAGAAUUGCCCUG	21	ugaauaacagugcaaaucuccuuuggcagaaaugauucuggugcauuuacucuugaguacuaccacuggauaugcuuucugccaaaggagaauugcccugcaauuca	.((((..(((.((((.((((((((((((((((.(..((..(((....((((....))))....)))..))....))))))))))))))))).)))).)))..)))).
>mdm-miR399d	UGCCAAAGGAGAGUUGCCCUA	21	ugagcgaauuaguuguagggcuucucuccgauggcaggaaauauuaauggucaugaaucauggaagcauggauuuuuguguucucucaugaguuaugaccugccaaaggagaguugcccuacgacugcuuuugcuua	((((((((.((((((((((((..((((((..(((((............((((((((.(((((((((((..(....)..)))).)).))))).)))))))))))))..))))))..))))))))))))..))))))))
>mdm-miR399e	UGCCAAAGGAGAUUUGCUCGG	21	cagggcaaagucucuucuggcauguagccacuuacaaauuacaaauucuuaauucuggcugagcaagcuggccagccuugcauuacuuuuguagugugcuuuaugccaaaggagauuugcucgg	..(((((((.((((((.(((((((.(((((((.(((((...........((((.(.(((((.((......)))))))..).))))..))))))))).))).))))))).)))))))))))))..
>mdm-miR399f	UGCCAAAGGAGAUUUGCUCGG	21	cagggcaaagucucuucuggcauguagccacuuacaaauuacaaauucuuaauucuggcugagcaagcuggccagccuugcauuacuuuuguagugugcuuuaugccaaaggagauuugcucgg	..(((((((.((((((.(((((((.(((((((.(((((...........((((.(.(((((.((......)))))))..).))))..))))))))).))).))))))).)))))))))))))..
>mdm-miR399g	UGCCAAAGGAGAUUUGCUCGG	21	cagagcaaagucuccucuggcauguagccacuuacaauuacaaaugcuuaauucuggcugaacaagcuggccagccuugcauuauuuuuguagugugcuuuaugccaaaggagauuugcucgg	..(((((((.((((((.(((((((.(((((((.((((.....(((((......((((((.........))))))....)))))....)))))))).))).))))))).)))))))))))))..
>mdm-miR399h	UGCCAAAGGAGAUUUGCUCGG	21	cagagcaaagucuccucuggcauguagccacuuacaauuacaaaugcuuaauucuggcugaacaagcuggccagccuugcauuauuuuuguagugugcuuuaugccaaaggagauuugcucgg	..(((((((.((((((.(((((((.(((((((.((((.....(((((......((((((.........))))))....)))))....)))))))).))).))))))).)))))))))))))..
>mdm-miR399i	UGCCAAAGGAGAGUUGCCCUG	21	uaagcaaaucagucauagggcuccucccucuuggcaggcacuggugaaugaugcaacuacaaucacuuucauugacuugccaaaggagaguugcccugcgauugcuuuagcuua	((((((((.(((((.((((((..((((((.((((((((((..(((((.((.........)).))))).....)).))))))))))).)))..)))))).))))).))).)))))
>mdm-miR399j	UGCCAAAGGAGAGUUGCCCUG	21	ucuaauaagcaaaucagucauagggcuccucccucuuggcaggcacugguguauggugcaacuacagucacuuucauugaccugccaaaggagaguugcccugcgauugcuuuggcuuaauga	.....((((((((.(((((.((((((..((((((.((((((((((.(((.....(((((.......).)))).))).)).))))))))))).)))..)))))).))))).))).)))))....
>mdm-miR403a	UUAGAUUCACGCACAAACUCG	21	agacgggacacaucuccaguuugugcgugaaucgaaccccuuuuagccguccaucuguuugauagauaauccaacgguguuagauucacgcacaaacucgugaucagucuccucu	(((.(((((..(((.(.((((((((((((((((.(((.((........(((.(((.....))).)))........)).))).)))))))))))))))).).)))..))))).)))
>mdm-miR403b	UUAGAUUCACGCACAAACUCG	21	gacggggcacaucuccaguuugugccugaaucaaaccccaucucagcuguccaucugucugauggcuaauccaacgguguuagauucacgcacaaacucgugaucugucuccuc	((.((((((.(((.(.(((((((((.((((((.(((.((.........(.(((((.....)))))).........)).))).)))))).))))))))).).))).)))))).))
>mdm-miR408a	AUGCACUGCCUCUUCCCUGGC	21	ggaaagagaguuaauaagacagggaagagguagagcauggauggaguucucaagagcaaaauagagcucuugugacucuacucaugcacugccucuucccuggcuuugccucccucuccuucc	((((.(((((.....(((.((((((((((((((.(((((..(((((((..(((((((........))))))).)))))))..))))).)))))))))))))).))).......))))).))))
>mdm-miR408b	ACAGGGAAGAGGUAGAGCAUG	21	acagggaagagguagagcauggauggaguucucaagagcaaaauagagcucuugugacucuacucaugcacugccucuucccugg	.((((((((((((((.(((((..(((((((..(((((((........))))))).)))))))..))))).)))))))))))))).
>mdm-miR408c	ACAGGGAAGAGGUAGAGCAUG	21	aaguauuugaguaaugcggaaagagaguuaauaagacagggaagagguagagcauggauggaguucucaagagcaaaauagagcucuugugacucuacucaugcacugccuRuucccuggcuuugccucccucuccuuccuuuuucucauccucuu	(((....((((......((((.(((((.....(((.(((((((.((((((.(((((..(((((((..(((((((........))))))).)))))))..))))).)))))).))))))).))).......))))).)))).....))))....)))
>mdm-miR408d	ACAGGGAAGAGGUAGAGCAUG	21	acagggaagagguagagcauggauggaguucucaagagcaaaauagagcucuugugacucuacucaugcacugccucuucccugg	.((((((((((((((.(((((..(((((((..(((((((........))))))).)))))))..))))).)))))))))))))).
>mdm-miR477a	ACUCUCCCUCAAGAGCUUCUC	21	acucucccucaagagcuucucagcuuaaggcaauauguuauaccaagauccuuaguuugagggggauauuugguauauuuuaggcuguggagcucgagggggaga	.(((((((((..(((((((.((((((((((........(((((((((((((((........)))))).))))))))))))))))))).)))))))))))))))).
>mdm-miR477b	ACUCUCCCUCAAGGGCUUCGAC	22	caaggcauuuuuguugcucacucucccucaagggcuucgaccaaugucagacaugRcgagcucgaagacuuggggagagugaauaaaaagugucuug	((((((((((((.....((((((((((.((((..((((((((.(((.....)))...).).)))))).))))))))))))))...))))))))))))
>mdm-miR482a-3p	UUCCCAAGCCCGCCCAUUCCUA	22	gagaagagggaaagggagauuggagcugcuggaaguuuuaggaaugggcuguuugggaagaaRgaaaauuacaagaauaauugucuugugggguuucuucccaagcccgcccauuccuaugauuuccagcuguuccucccuuucccuuguaucuc	((((.((((((((((((....(((((.((((((((((.(((((((((((.((((((((((((......((((((((.......))))))))...))))))))))))..))))))))))).)))))))))).)))))))))))))))))...))))
>mdm-miR482a-5p	AGGAAUGGGCUGUUUGGGAAGA	22	gagaagagggaaagggagauuggagcugcuggaaguuuuaggaaugggcuguuugggaagaaRgaaaauuacaagaauaauugucuugugggguuucuucccaagcccgcccauuccuaugauuuccagcuguuccucccuuucccuuguaucuc	((((.((((((((((((....(((((.((((((((((.(((((((((((.((((((((((((......((((((((.......))))))))...))))))))))))..))))))))))).)))))))))).)))))))))))))))))...))))
>mdm-miR482b	UCUUUCCUAUCCCUCCCAUUCC	22	aggaaguuguuggaauggaaggguaggaaagaagaaacuucucuuguauguuccaaauucaagagauaaaauuucuuuccuaucccucccauuccuucKauuuucu	(((((((.(..(((((((.(((((((((((((((.....(((((((.((.......)).))))))).....))))))))))).)))).)))))))..).)))))))
>mdm-miR482c	UCUUUCCUAACCCUCCCAUUCC	22	ggaauaggaaggcuuugaggagguuuauggaguggaaggguaggaaagaaguaacuuccuuuuuRggucucaaauucuggagaucgaauuucuuuccuaacccucccauuccuucaauuuccuaaagRuuaucccuuuucc	((((..(((..(((((.((((((((...(((((((.((((((((((((((((.............((((((........))))))..))))))))))).))))).)))))))...)))))))))))).)..)))...))))
>mdm-miR482d	AAUGGAAGGGUAGGAAAGAAG	21	aggaaguuguuggaauggaaggguaggaaagaagaaacuucucuuguauguuccaaauucaagagauaaaauuucuuuccuaucccucccauuccuucKauuuucu	(((((((.(..(((((((.(((((((((((((((.....(((((((.((.......)).))))))).....))))))))))).)))).)))))))..).)))))))
>mdm-miR5225a	UCUGUCGAAGGUGAGAUGGUGC	22	aucaaagcguagggacuucugucgaaggugagauggugccgaaggccauguauauugguagcugcgauuacaagcuuuauauagcuagucaauucaggccagcgagcuucaucccuccucgacugaagccucucacgcuuugau	((((((((((((((.((((.(((((.((.(.(((((.((((..((((.((...((((((((((((........)).......))))).))))).))))))..)).)).))))).).))))))).)))).)))).))))))))))
>mdm-miR5225b	UCUGUCGAAGGUGAGAUGGUGC	22	aucaaagcguagggacuucugucgaaggugagauggugccgaaggccauguauauugguagcugcgauuacaagcuuuauauagcuagucaauucaggccagcgagcuucaucccuccucgacugaagccucucacgcuuugau	((((((((((((((.((((.(((((.((.(.(((((.((((..((((.((...((((((((((((........)).......))))).))))).))))))..)).)).))))).).))))))).)))).)))).))))))))))
>mdm-miR5225c	UCUGUCGUGGGUGAGAUGGUGC	22	ucgaaauaucaaaucgucgggacuucugucgugggugagauggugccgaugccacguaauucggggcagcgagcuucaucucuccucgacagaagccucuaaugcuuugauucuacaga	((.....((((((.(((.(((.(((((((((.(((.(((((((.((((.((((.((.....)).)))).)).)).))))))).)))))))))))))))...))).))))))......))
>mdm-miR535a	UGACAACGAGAGAGAGCACGC	21	gauguugugugacaacgagagagagcacgcuugucaucacgcaugaaaggaucaugguuguuuacgggcgugcccucucuuguugucauucgguc	....(((.(((((((((((((((.((((((((((...(((.(((((.....)))))).))...)))))))))).))))))))))))))).)))..
>mdm-miR535b	UGACAAGGAGAGAGAGCACGC	21	gauguugugugacaaggagagagagcacgcuugucaucacccaugaacggaucaugguuguuuacgggcgugcucucucuucuugucauacgguc	....((((((((((((((((((((((((((((((...((.((((((.....)))))).))...))))))))))))))))))))))))))))))..
>mdm-miR535c	UGACAAGGAGAGAGAGCACGC	21	ugugacaaggagagagagcacgcuugucaucacccaugaacggaucaugguuguuuacaggugugcucucucuucuugucaua	(((((((((((((((((((((((((((...((.((((((.....)))))).))...)))))))))))))))))))))))))))
>mdm-miR535d	UGACGACGAGAGAGAGCACGC	21	gauguugugugacgacgagagagagcacgcuugucaucacccaugaaaggaucaugguuguuuacgggcgugcucuuucuuguugucauaaaguc	(((....(((((((((((((((((((((((((((...((.((((((.....)))))).))...)))))))))))))))))))))))))))..)))
>mdm-miR7120a	UGUUAUAUUGUCAGAUUGUCA	21	auguauguauauguauuaaaauguucuuuugccagccaauguggcuuguuauauugucagauugucaaucugaaccuuuaauuaccauuaauuuacguaauuaaugguucagauugacagucugacaauauaacgugccaaacuguuuggcaauugagcauuuucauacauauauauauau	((((((((((((((((.(((((((((..(((((((.((...((((.((((((((((((((((((((((((((((((.((((((((...........)))))))).)))))))))))))))))))))))))))))).))))...)).)))))))..))))))))).))))))))))))))))
>mdm-miR7120b	UGUUAUAUUGUCAGAUUGUCA	21	auguauguauauguauuaaaauguucuuuugccagccaauguggcuuguuauauugucagauugucaaucugaaccuuuaauuaccauuaauuuacguaauuaaugguucagauugacagucugacaauauaacgugccaaacuguuuggcaauugagcauuuucauacauauauauauau	((((((((((((((((.(((((((((..(((((((.((...((((.((((((((((((((((((((((((((((((.((((((((...........)))))))).)))))))))))))))))))))))))))))).))))...)).)))))))..))))))))).))))))))))))))))
>mdm-miR7121a	UCCUCUUGGUGAUCGCCCUGU	21	gccgccguagaaauauuacuauuaccauccuccucuuggugaucgcccugucccauauggccuucuggauucagggccugcacagggugauuaacaaagggaugacgguaauauuuaauucaugauguuggc	((((.(((.(((.((....(((((((.((.(((..(((.((((((((((((.(.....((((((........)))))).).)))))))))))).)))..))).)).)))))))..)).)))...))).))))
>mdm-miR7121b	UCCUCUUGGUGAUCGCCCUGU	21	caauucccagaccugaccggagccgccguagaaauauuacuauuaccauccuccucuuggugaucgcccugucgcauauggcuucuggauucagggccuguacagggugauuaccaaagggaugacgguaauauuuaauucaugauguuggcaaacucgucggagggaaaug	...(((((....(((((.((.((((.(((.(((.((....(((((((.((.(((..((((((((((((((((.(((...((((.(((....))))))))))))))))))))))))))..))).)).)))))))..)).)))...))).))))...)).))))).)))))...
>mdm-miR7121c	UCCUCUUGGUGAUCGCCCUGU	21	uauuaccaucKuccucuuggugaucgcccugucccauauguccuucuggauucagggucugcauauggacagguguccuucuggauucagggucugcauauggacagggugauuaccaaggugaugacgguaaua	(((((((.((.((.((((((((((((((((((((.((((((..((((((((((((((.........((((....))))))))))))))))))...)))))))))))))))))))))))))).)).)).)))))))
>mdm-miR7121d	UCCUCUUGGUGAUCGCCCUGC	21	uauuacccucauccucuuggugaucgcccugccccacccauauggccuucugaauucagggaacuucuggauucagggccugcauauggacagggugguuaccaaugggaugacgguaaua	(((((((.(((((((.(((((((((((((((......((((((((((..(((((((((((.....)))))))))))))))...)))))).))))))))))))))).))))))).)))))))
>mdm-miR7121e	UCCUCUUGGUGAUCGCCCUGC	21	uauuacccucauccucuuggugaucgcccugccccacccauauggccuucugaauucagggaacuucuggauucagggccugcauauggacagggugguuaccaaugggaugacgguaaua	(((((((.(((((((.(((((((((((((((......((((((((((..(((((((((((.....)))))))))))))))...)))))).))))))))))))))).))))))).)))))))
>mdm-miR7121f	UCCUCUUGGUGAUCGCCCUGC	21	uccucuuggugaucgcccugccggccuuccggauucgggaacuucuggauucagggccugcauauggacauggcgauuagcaaaggga	(((..(((.((((((((.((((((((((..(((((((((....))))))))))))))).......)).)).)))))))).)))..)))
>mdm-miR7121g	UCCUCUUGGUGAUCGCCCUGC	21	uauuacccuccuccucuuggugaucgcccugccccauauggucuucugaauucagggccugcauaucgacagggugguuaccaaugggaugacgguaaua	(((((((.((.((((.(((((((((((((((..(.((((((((..(((....)))))))...)))).).))))))))))))))).)))).)).)))))))
>mdm-miR7121h	UCCUCUUGGUGAUCGCCCUGC	21	uauuacccucauccucuuggugaucgcccugccccacccauauggccuucugaauucagggaacuucuggauucagggccugcauauggacagggugguuaccaaugggaugacgguaaua	(((((((.(((((((.(((((((((((((((......((((((((((..(((((((((((.....)))))))))))))))...)))))).))))))))))))))).))))))).)))))))
>mdm-miR7122a	UUAUACAGAGAAAUCACGGUCG	22	ggguucauuccauucuuuuauacagagaaaucacggucgagaucaaaacucagaagucugucagauucucucucuccgucgucucaaccguguuuuucuguauaaagagauguacuggaucc	(((((((...(((..(((((((((((((((.((((((.(((((........(((((((.....)))).))).........))))).)))))))))))))))))))))..)))...)))))))
>mdm-miR7122b	UUAUACAGAGAAAUCACGGUCG	22	ggguucauuccauucuuuuauacagagaaaucacggucgagaucaaaacucagaagucugucagauucucucucuccgucgucucaaccguguuuuucuguauaaagagauguacuggaucc	(((((((...(((..(((((((((((((((.((((((.(((((........(((((((.....)))).))).........))))).)))))))))))))))))))))..)))...)))))))
>mdm-miR7123a	AAGAGCGGGAUGUGUAAAAGG	21	gcuacaucgaaaaccugacgauagucacugacacuaucaguuucaaagagcgggauguguaaaaggucuacuagcugguugcaugcauguaaauaugacgauacaaccacuauuaKgccuuuuaccuaucccauucugugccacuaagugcccgugauuauugucaguuucuuuugcaguggc	(((((..(((((..((((((((((((((.(.((((...(((..((.((((.((((((.(((((((((.((.(((.((((((..((((((....)))).))...))))))))).)).))))))))).)))))).)))).))..))).)))).).))))))))))))))....)))))..)))))
>mdm-miR7123b	AAGAGCGGGAUGUGUAAAAGG	21	gcuacaucgaaaaccugacgauagucacugacacuaucaguuucaaagagcgggauguguaaaaggucuacuagcugguugcaugcauguaaauaugacgauacaaccacuauuaKgccuuuuaccuaucccauucugugccacuaagugcccgugauuauugucaguuucuuuugcaguggc	(((((..(((((..((((((((((((((.(.((((...(((..((.((((.((((((.(((((((((.((.(((.((((((..((((((....)))).))...))))))))).)).))))))))).)))))).)))).))..))).)))).).))))))))))))))....)))))..)))))
>mdm-miR7124a	CACCAAUAUCAACUUUAUUUG	21	gacacaccaauaucaacuuuauuuguucauuaauacuuauaaagucauuacacuagaauuuucuuugaaagaaaauucuaguguauugacuuuauaaguauuaauggcuuugguauuaauuaaugaacaaauaaaguugauauugguguguc	((((((((((((((((((((((((((((((((.((((((((((((((.((((((((((((((((.....)))))))))))))))).)))))))))))))).(((((.(...).)))))..))))))))))))))))))))))))))))))))
>mdm-miR7124b	CACCAAUAUCAACUUUAUUUG	21	auuaagcuaauaacauuauauaggacacaccaauaucaacuuuauuuguucauuaauacuuauaaagucauuacacuagaauuuucuuugaaagaaaauucuaguguauugacuuuauaaguauuaauggcuuugguauuaauuaaugaacaaauaaaguugauauuggugugucgucuauaaugucauuagcuuaau	(((((((((((.((((((((.(.((((((((((((((((((((((((((((((((.((((((((((((((.((((((((((((((((.....)))))))))))))))).)))))))))))))).(((((.(...).)))))..)))))))))))))))))))))))))))))))).).)))))))).)))))))))))
>mdm-miR7125	CGAACUUAUUGCAACUAGCUU	21	aaagcucucaaaugcaagcuaguuguaauaaguucaaucuuuuuauggccaguagugcccuaaauaagcaucgaacuuauugcaacuagcuuuaauuuuugaguuuu	(((((((..((((..((((((((((((((((((((.(((((((((.((((....).))).)))).))).)).))))))))))))))))))))..))))..)))))))
>mdm-miR7126	AAAGUAUCAAGGAGCGCAAAG	21	gcggaaaccccaauuaggacuaaaguaucaaggagcgcaaagagaagcagaaagaucgccgccgcuuuucacccgaaucguaggccuuuggcgucucugcucguaucuuugcguuccacugauucuuucgcccuaauuggguccgacccgc	.((((...((((((((((.(.((((.((((.((((((((((((..((((((..((.(((((((((..(((....)))..)).)))....))))))))))))....))))))))))))..)))).)))).).))))))))))))))......
>mdm-miR7127a	AUACUCAUCGAAUUUGUCAUA	21	auuggaauacucaucgaauuugucauaguguuucaguuguguuauggaaccaauuuuucucccacucccauacuuaccacccaauuaauggcacagcuagaacacucugacaaauuggaugaguauuccaau	(((((((((((((((.(((((((((.((((((..(((((((((((..........................................)))))))))))..)))))).))))))))).)))))))))))))))
>mdm-miR7127b	AUACUCAUCGAAUUUGUCAUA	21	gaaucauuggaauacucaucgaauuugucauaguguuucaguuguguuauggaaccaauuuuucucccacucccauacMuaccacccaauuaauggcacagcuagaacacucugacaaauuggaugaguWuuccaauaguc	.....(((((((.(((((((.(((((((((.((((((..(((((((((((..........................................)))))))))))..)))))).))))))))).))))))).)))))))....
>mdm-miR7128	AUCAUUAACACUUAAUAACGA	21	ccuuuccaaucauuaacacuuaauaacgauccaauuuuuuuuuuuugucgaaaaaaaaaauuucgaaucguuauuaaguguuaaugauuggaaagg	(((((((((((((((((((((((((((((((.(((((((((((((....)))))))))))))..).))))))))))))))))))))))))))))))
>mdm-miR827	UUAGAUGACCAUCAACGAACA	21	uuugcagcaguggauauguuuguugcuggucaccuaguuauuccaugguuccauccaucugcuggcuucaauauauaauuuguguuuguauauguuguauauauacaugcaguauuguauauuugacccauggcggacguucugauuagaugaccaucaacgaacacauucaugaugcaag	.(((((...((((((.(((((((((.((((((.(((((((.....(((......)))((((((((.((.((((((((((...(((.(((((((((...))))))))).)))..)))))))))).)).))..)))))).....))))))).)))))).))))))))).))))))..))))).
>mdm-miR828a	UCUUGCUCAAAUGAGUAUUCCA	22	uccucuuuguaauguuucuugcucaaaugaguauuccagccacaguuugccugcagcuugcauauauauauauauauauauauagcgcuggugcuucugcaauucugagaugcucauuugagcaagcagcguuacaagagga	(((((((.((((((((.(((((((((((((((((..(((...(((...((...((((..((.(((((((((....)))))))))))))))..))..))).....)))..))))))))))))))))).)))))))))))))))
>mdm-miR828b	UCUUGCUCAAAUGAGUAUUCCA	22	uccucuucguaauguuucuugcucaaaugaguauuccagccacaguuugcaugcagcuugcauauauauauauaagaacauguauguguauauauauauagcacuggugcuucugcaauccugagaugcucauuugggcaagcaacguuacaagagga	(((((((.((((((((.(((((((((((((((((..(((...(((...((((.(((..(((.((((((((((((...(((....))).))))))))))))))))))))))..))).....)))..))))))))))))))))).)))))))))))))))
>mdm-miR858	UUCGUUGUCUGUUCGACCUGA	21	caugcuaugcuugucaagugagcaguccuuugcaaauuaaucuuaguuucguugucuguucgaccugaaacuacgguaaaggcuagguauauaguaccccugaaaacccuaauuagaaaguaaucauguuuuuuuauauagauuaaucaacuugauugaccaucuaacaaauuaaacaaggcagcuucguauuauagauaacuauauauugYguagcaucuugguauuugaccucguaaccuaaauuauagaguuacuuuaaugcauaaaagagucauuaaccuagaaagaagaaaguaaauuaaaacucccaaucuuaauccuguuuaugcauuuauuggauaauucauuuggaaagugguuuagguauaucuuuuggcuccuucuuuuccuuucgaa…	(((((.((.((((((((((((((((((.(((((......(..((((.((((((((((((((((((((.(((...((((.(((((((.((..((((...(((...........(((((...((((((.(((...(((.......)))..))).))))))....)))))...........)))..(((.((...(((((....)))))...))...)))..((((((......((((.((.((...(((((.((((((((..((((((((((..((........))...((((....(((........))).....)))).......))))))))))....)).))))))........((((((((((((((.......(((..(((((((..........…

## Sheet: S4
Table S4. Information about novel miRNAs.
Novel_miRNA name	Mature	Mature length	Star	Star length	Precursor sequence	Precursor structure	MFE	Position
mdm-miRn-1	aacaauccggacucuugaaauuug	24	auuucaagagucuggauuauuuga	24	aacaauccggacucuugaaauuugaucaaauggcuauaaucacgggcccacucuaaaaguuauaauaacuuuuugaucaaauuucaagagucuggauuauuuga	...((((((((((((((((((((((((((..((((.........)))).......(((((((...)))))))))))))))))))))))))))))))))......	-45.4	NW_007545393.1:740216..740536:-
mdm-miRn-2	aaaacugagacucucauuggacuc	24			aaaacugagacucucauuggacucuccaccaucuuauauuuuuggcacaaugauuuauaacgaugucacaagaauugacguuaacuuugaggugacaaagaguuuauggauagucucacuuuuga	((((.(((((((.((..((((((((....(((((((.(((((((..(((.((........)).)))..)))))))............)))))))....))))))))..)).))))))).))))..	-31	NC_024255.1:18009106..18009426:+
mdm-miRn-3	aggauggggauccuccugagcagc	24	cugcucaugaggauccccauc	21	aggauggggauccuccugagcagcccaucugggccguugaaauuugauccaacggcuccaaacaggaggccccucuaaaaguuauaauaauugcagcuguuggaucaaguuugaacagccuggaugggcugcucaugaggauccccauc	..(((((((((((((.((((((((((((((((((.(((.((((((((((((((((((.(((...((((....))))..............))).)))))))))))))))))).))).)))))))))))))))))).)))))))))))))	-101	NC_024253.1:27875867..27876188:-
mdm-miRn-4	acacguguccagccgugauugguu	24			caaucacgguugaauauguaucaaaguugugauuaaaaaauuuauaacuugaacacguguccagccgugauugguu	((((((((((((.((((((....(((((((((.........)))))))))....)))))).))))))))))))...	-32.2	NW_007545084.1:110414..110734:-
mdm-miRn-5	acgugggcugaucaggaggauccu	24			aucuugcugaccagucccugugagccguuugaauuuuugauccaacggcuacaaacaaauggucccuuuaaaaguuauaauaauuguagccguuggauuuuugcugaccaguccuugugagccguugaauuuuuauccaacggcuacaaacaaauggucccuuuaaaaguuauaauaauuguaaccguuggaucaaaauccaacggcucacgugggcugaucaggaggauccu	(((((.((((.((((((.(((((((((((.((..((((((((((((((.(((((.......((..((((.((((..((.....(((((((((((((((....(((.((........)).)))............))))))))))))))).......))..)))).))))..)).....))))).)))))))))))))))).))))))))))).)))))).)))).)))))...	-99.7	NW_007545190.1:610667..610988:+
mdm-miRn-6	uaugagugguuguagagaguc	21	cucucuacaaccacucaua	19	cucucuacaaccacucauaaaaaaauauaacgcgaaagagggacuauaaaauuuugcaauacagacagaggagggagcaaaucuuguucaaaaguccacacgccaacuuugcugcacuuuugaacaagauuugcucccuccuccaucuguauugcaaauuugcagucccucuuucggguuauauuuuuuuaugagugguuguagagaguc	(((((((((((((((((((((((((((((((.(((((((((((((.((((..(((((((((((((..((((((((((((((((((((((((((((...((.((.......)))).))))))))))))))))))))))))))))..))))))))))))))))).))))))))))))).)))))))))))))))))))))))))))))))..	-145.1	NW_007545411.1:364599..364916:+
mdm-miRn-7	aagugaucugaacuuuugaaauuu	24	auuucaaagauccggauuacuuga	24	aagugaucugaacuuuugaaauuugauucaacgauaaaaaauuauuauuauuuuuaaauuuuuuuacuaacuucucuuuuuuuagccauuagaucaaauuucaaagauccggauuacuuga	((((((((((...(((((((((((((((......(((((((....................................))))))).......)))))))))))))))...))))))))))..	-26.85	NW_007545249.1:2137763..2138084:+
mdm-miRn-8	aagugauccggaucuuuaaaauuu	24	auuuuaaagauucagaucacuuga	24	aagugauccggaucuuuaaaauuugaucgaauggcuaaaaacagaaaaguuaguaaaaacuuucaaaaacuauuauaauuuuugaccguuugaucaaauuuuaaagauucagaucacuuga	((((((((.(((((((((((((((((((((((((............(((((......)))))(((((((.........)))))))))))))))))))))))))))))))).))))))))..	-46.5	NW_007545903.1:19640..19960:+
mdm-miRn-9	auccaacggugaggagcguguccc	24	acacgcuccccaccguuagauuua	24	acacgcuccccaccguuagauuuaacuuuaaugaaauugugugguugaaauuaaaacacaggccacacaaucucaaucacacaauuucauuaaaguuaaauccaacggugaggagcguguccc	(((((((((.(((((((.((((((((((((((((((((((((((((((.(((................))).)))))))))))))))))))))))))))))).))))))).)))))))))...	-69.19	NW_007545711.1:1067647..1067968:+
mdm-miRn-10	aucuggauauuugaaauuugauuc	24	gaucaaauuucaagaaucuaaauu	24	aucuggauauuugaaauuugauucaacaauuaaaaauaggaggucucauuaaaaguuauaauacuuuagcaguuggaucaaauuucaagaaucuaaauu	...(((((.((((((((((((((((((............((....))....(((((......)))))....)))))))))))))))))).)))))....	-28.6	NW_007545672.1:835489..835809:+
mdm-miRn-11	aggggcguguugagaaugaaucuu	24			aggggcguguugagaaugaaucuuacaucgaacggcuacacgcucuccaggcacccuguugugcuguccaaaugucaggcuugaaaauuuaccacaagugagagggcauguuaagaaugcuaacaaagagaaguuuucggcuaaaccuuaaugcgauagaaaaaugucauggccugaauaguucucacaaugcaauagcuuuaucccuuaaauuuuaacgugauggacaacuuuguugcacuauucuuuggagcgugaguggucguucgauguaagauucauucuuaacacuccuccca	.((((.(((((((((((((((((((((((((((((((((.(((.((((((((((......))))(((((.....((..(((((...........)))))..)))))))(((((.......)))))..(((((.(.((((((((...........((((......)))).))))).))).).)))))....((((((((..((.(((.(((..........))).))).))..)))))))).......)))))).))).))))))))))))))))))))))))))))))))).))))...	-114.8	NC_024247.1:29895776..29896096:-
mdm-miRn-12	aagugauccagaucuuugaaauuu	24	auuucaaaaguccgaaucacuuaa	24	aagugauccagaucuuugaaauuucauucaaccgacccaucuuuuuuKaucauuuaaaaauuauaauaauuuuucuuugaaauuucauccaaccggcccaucuKuuuuuauccauuaaaaguuauaauaauauuuugccguuaaaugaaauuucaaaaguccgaaucacuuaa	(((((((.(.(((.((((((((((((((.(((.(...............(((...((((((((...))))))))...)))........((....))........((((((.....))))))................).))).)))))))))))))).))).).)))))))..	-31.5	NC_024253.1:14201236..14201556:+
mdm-miRn-13	aucaugaucuuugguguauugacc	24			ccgguacauuaaguguuauaauaaaagugguucgauacuggaaaaaaaaauuuauaaccacuuguaucaugaucuuugguguauugacc	.((((((((((((.(((((.(((.((((((((.......................)))))))).))).))))).))))))))))))...	-23.1	NC_024249.1:32731078..32731398:+
mdm-miRn-14	gaaauccguuguuacugugaaagu	24	uuuucuguagaaaguggguuauac	24	uuuucuguagaaaguggguuauacagaaugaaugaguuggcuaagaaagaucgucaucacauaaaagaagcauauuucgaaauccguuguuacugugaaagu	..(((((((............))))))).........((((...........))))(((((.....(.((((...............)))).))))))....	-12.6	NC_024249.1:5242228..5242548:-
mdm-miRn-15	aucucaaaguugggacucuucaug	24			aucucaaaguugggacucuucaugaacuuuuuacuaccucauaauuuaacguuaaucuuguaWuacuauuaaaaaauauugugccaaaaauaugaaaugacauauaauucauaaagaguccuacuuucaagagaau	.(((((((((.(((((((((.(((((.............((((((......(((((...........))))).....))))))......(((((......)))))..))))).))))))))))))))...))))..	-29	NW_007545274.1:282648..282968:+
mdm-miRn-16	auuagugggcucagaucuuuuugg	24	caauggaucugagcacacuaauc	23	caauggaucugagcacacuaaucaaugcauccgaaucaucgaaauuugaucaaacgguuacaagcagagaguucuuuauaaguuauaauaauuauaacuguuuuaaucaaauuuuaaugacucaaauacauuuauuagugggcucagaucuuuuugg	(((.((((((((((.(((((((.((((.((..((.((((.((((((((((.(((((((((.((..........(((...))).........)).)))))))))..)))))))))).)))).))..)).)))).))))))).))))))))))..))).	-51.4	NC_024243.1:12801591..12801911:-
mdm-miRn-17	aucuggacuauugaaauuugaucc	24	gaucaaauuucaagaguccaaauu	24	aucuggacuauugaaauuugauccaacgugaaggScccccuuguuuuuagccguuugaucaaauuucaagaguccaaauu	...((((((.(((((((((((((.((((..((((....)))).........)))).))))))))))))).))))))....	-28.4	NW_007545190.1:4886096..4886415:-
mdm-miRn-18	auugaaccaacgcuuuuu	18	uugagguguuggaacauuggu	21	uugagguguuggaacauugguucagcguuggcuguucgggucuggaguggcucuauuccggccugcccauuccaagcuaggaguugaguuguguggcuugagcgaaggcucuaggcuacacgauuucuagagcggauggaaccgcguaaggcugguuucacagagcaacgauuaccucccgcucuuggcaguggaaggauaacgggucggugccauccggauccaucauggauagcugggcugccccauugaaccaacgcuuuuu	..((((((((((..((.(((..((((.(((((((((((((((((((.((((......((((((((.((.(((((.(((((((((.((((((((((((((((((....)))).)))))))))))))).....((...(((((((((.....)).)))))))....))..............)))))))))..)))))))....)))))))).))))))))))))).....))))))))))))))..))).))..))))))))))..	-128.9	NC_024244.1:11667046..11667361:-
mdm-miRn-19	acuugggacggauggguggaaacc	24			ugaaccacuuaaauccuucuauucauaauuuaguuuuauauccugagcccauuuuaggagugagccgcuuaaauucuuuugaccauacugguuuuuguugaccuccuaguuuugugcauaacaaauuaauuuccuucacuuguauucguuauuuuguuaaauuauuauuguuaagggaaggaggagagaucgaaacuauuacaauaauuuauggaaugaggaauuuugaacuugggacggauggguggaaacc	....((((((..(((((((((((((.......((((....(((((((.....)))))))..)))).....(((((((((...(((((.(((((((.(((..(((((....(((((.....)))))....(((((((.((.........(((......))).........)).))))))))))))...))).)))))))...........)))))...)))))))))))))..))))).)))))))))).....	-57	NC_024247.1:29904428..29904749:-
mdm-miRn-20	aucuggguucuugaaauuugauca	24	aaucaaauuuuaaggauucggauc	24	aucuggguucuugaaauuugaucaaacgguuaaaauuauuaacacuguuaaagaggcucucuguuuguaaccguugaaucaaauuuuaaggauucggauc	((((((((((((((((((((((..((((((((......(((((...)))))((((...)))).....))))))))..)))))))))))))))))))))).	-36.8	NC_024241.1:24553083..24553404:+
mdm-miRn-21	ugguaucguuucuguagguuu	21	accuacagaaacacuaccaca	21	accuacagaaacacuaccacagcagcauuaaggaacuguaagcuccuugaugcuguugugguaucguuucuguagguuu	((((((((((((..((((((((((((((((((((.((...)).))))))))))))))))))))..))))))))))))..	-52.3	NC_024248.1:251192..251509:-
mdm-miRn-22	aauaauccgagcuuuugaaauuug	24			aauaauccgagcuuuugaaauuugaucuaacaguuaaaguuauuauaacuuuuagaauuaguccguauuuuuaacaguuuaaucaaauuuuaaagaucuaaauuauuu	((((((..((..((((((((((((((..(((.(((((((.(((....(((.........)))..))).))))))).)))..)))))))))))))).))...)))))).	-19.8	NC_024254.1:51608..51929:+
mdm-miRn-23	aucuggacucuugaaauuugauuc	24	aucaaauuucaaagauccggauuu	24	aucuggacucuugaaauuugauucaaccguuacaauuauuacaacuuuuaaaaugaucuauuguuuguagucauuuaaucaaauuucaaagauccggauuu	(((((((.(((((((((((((((...........................((((((.((((.....))))))))))))))))))))).)))))))))))..	-26	NW_007545414.1:352957..353276:-
mdm-miRn-24	aucgaguugacucggacgagu	21	ucauccgagucgacucgagca	21	ucauccgagucgacucgagcaacucgguugccagcucccaccagucgggcuacaccggagaugaauugaacaacucggauauuaacucgggcgagccaucgacucagacucccgaucgaguugacucggacgagu	((.((((((((((((((((((((...)))))...........(((((((((.(.((.(((.(((.((((.....))))...))).))).)).)))))..)))))...........))))))))))))))).))..	-51.4	NC_024244.1:22780850..22781167:+
mdm-miRn-25	acacgacacgucugaguuugauuc	24	auucaaauuagggugaaagcgugu	24	acacgacacgucugaguuugauuccugguccuggugaaucgcacuaugguggcuagagagaggcuaaaauaccucaguaaguuuuuccggcuccuuaaacagcuacguagagccaaaucuuauaaauaaaaauaaaauuagggcuaauuuagaaccaaaaugauauagcuuaaacaaauucaaauuagggugaaagcgugu	(((((.(((.(((((.(((((.((((((((((((((.....))))..)).)))))).))((((........)))).(((((.(((...(((((................)))))))).)))))..................(((((..(((.........)))..))))).........)))))))))))))....)))))	-41.59	NW_007545967.1:1547672..1547993:+
mdm-miRn-26	aaaaugacugaaacugcuuuuaga	24			aaaaugacugaaacugcuuuuagagaaaaauguuuuuggguuccaaaaacaguugaagugcuuuuuggaaaaacacauaaguggugcguuuucaggauucacuugcgYuuuuacuaagguuugguuccaaaaaMuuuuucacuaaaaacacuucagucauuuuaaaa	((((((((((((..((.((((((.((((((..((((((((..(((((...((((((((((..(((((((((..(((.......)))..)))))))))..))))).)).....)))....))))).)))))))).)))))).)))))).)).))))))))))))....	-50.1	NC_024255.1:1221907..1222227:+
mdm-miRn-27	augauguuccguucuguauuuugg	24	aacacgggacggaauauuacaugu	24	aacacgggacggaauauuacaugucauuauacaauaagaaaguuuuauuuuucaaguauccuucuaauuguauaaugacauaugauguuccguucuguauuuugg	...((((((((((((((((.(((((((((((((((.((((.(...(((((...))))).).)))).))))))))))))))).)))))))))))))))).......	-44.8	NC_024251.1:29937996..29938317:-
mdm-miRn-28	aauguccggaguggaugcaauucc	24	aauuggauccacuccgaaccuugg	24	aauuggauccacuccgaaccuugguguucagagccuagagaucaaacaauaugggccauauauugugugacaaagaaaucaaaguuauugguuuguuugagguaagucagcgaaaugaguuaacgaaaacuguagguucuaauuuguguggccuggauuguuugaucccuaagcuucagacgcuaauguccggaguggaugcaauucc	(((((.((((((((((.((.((((((((..((((.(((.(((((((((((..((((((((((..((..((((((.(((((((.....))))))).))))...(((.(((......))).)))...............))..)).))))))))))..))))))))))).))).))))..)))))))).)).)))))))))).)))))..	-85.8	NW_007545288.1:627264..627584:-
mdm-miRn-29	auggaccuggcuucucugcccucc	24			auggaccuggcuucucugcccucccaguucucauacacucucaucuccuucuauuugugaagucacgguuaagccaugucaacauuuuauaucccuaWWaaaaaaagcaauauaaaauauugauguggcuuaaccgugaccgcacaaaauaaaaugggauaugaguguauggaaacuagaagggcagagaagccgggu	....((((((((((((((((((.(.((((.((((((((((..(((((.((.((((((((..(((((((((((((((((((((.(((((((((..((.........))..))))))))).)))))))))))))))))))))..))).))))).)).)))))..)))))))))).)))).).))))))))))))))))))	-111.9	NW_007545834.1:6736..7056:-
mdm-miRn-30	aucugggccguugaaauuugaucc	24	aaucaaauuucaacggcccggauc	24	aucugggccguugaaauuugauccaauagcuacaguuauuaucacuuuuaaaaaggucuucuguuuguagccguuaaaucaaauuucaacggcccggauc	((((((((((((((((((((((..(((.(((((((........(((((....))))).......))))))).)))..)))))))))))))))))))))).	-47.36	NC_024240.1:20739010..20739330:+
mdm-miRn-31	aguaugugacuauucaugacgagu	24	cuucauuuaaguagacauauauuu	24	aguaugugacuauucaugacgagucaaaaaguuguaacacuucauuuaaguagacauauauuu	((((((((.(((((.((((.(.(((((....)))..)).).))))...))))).)))))))).	-9.7	NW_007545051.1:861716..862037:+
mdm-miRn-32	aauuccgucgguuacuaaucuaac	24			uuagguucgaaucuuguggaauuugauacuaaauuaaguugcucauuauguagcuuaaccgaacuccuucuguacaaauaucaauguacucaauaaaaaauaucaagguuucuaaauuccaaguauuuauagguuugugggacuuuugguggcaaauaaauaaaaauggaagcaagugaccuuuuaucguaaugguaaaaauauauugaguuuuugcaugaagguguggguucaaauuccgucgguuacuaaucuaac	(((((((.(((((...((((((((((..(((..(((((((((.......))))))))).....(.(((((((((.(((..((((((((.................(((((.((...(((((....(((((..((((((.(.........).))))))..)))))..)))))...)).)))))((((((.....))))))..))))))))..))))))).))))).))))..))))))))))..)))).).))))))).	-65.9	NC_024250.1:27305025..27305345:-
mdm-miRn-33	auccgaugaucuugguagaagaga	24			cuuccaucaaaaucaccggacuuucgaaauuucguucgacgguuuaucuauuuugaucucuuaaaaauuauaaucauuuuuaaucguuggauaaaauuucaaagauccaaauuacuugauccgaugaucuugguagaagaga	((((.(((((.((((.((((((((.(((((((.((((((((((..(((......)))....(((((((.......))))))))))))))))).)))))))))))...............)))).)))).))))).))))...	-34.9	NW_007545317.1:994417..994738:-
mdm-miRn-34	acggucuaguacacgaaguguaau	24	acacuugguguagcggacuguguu	24	acggucuaguacacgaaguguaaugauacaauugauuguuucucaaguuuccaaccaauuguauuguuacacuugguguagcggacuguguu	(((((((..(((((.(((((((((((((((((((.(((.............))).))))))))))))))))))).)))))..)))))))...	-41.32	NW_007545465.1:956620..956941:-
mdm-miRn-35	aaggauugucugcccuucuaguug	24			aaggauugucugcccuucuaguuguggugccauuccaugcccuccuauuuugugcggucacgauuaagccacgucaauauuuuauauuuuaauuauuuuuuaucuuauuaucucauuaaaaauuaauauaaaauauuaacgugacuuaaucgugaccguacaaaauaggagggcauggaagggcaccacaacuaggagggcagacaauccaagu	..(((((((((((((((((((((((((((((.((((((((((((((((((((((((((((((((((((.(((((.(((((((((((((........((((((..............))))))..))))))))))))).))))).)))))))))))))))))))))))))))))))))))).)))))))))))))))))))))))))))))....	-147.33	NW_007546077.1:689486..689805:-
mdm-miRn-36	agaagcucguucggaaguacuuuu	24	aaagucuucuaaacgagcucuagg	24	agaagcucguucggaaguacuuuuaaaauaguugaaagcguuuucgaugaaaauauuuuuggaacaaauRcuaaguaaaacugcaaauaaauccuagaaaacacuucaagaagaacauaacugaugcuucuugcaagaaaccuuucaagugcuuuugcaaccaaaaaauauuuucuauaaaagcguuuucaauuauuuuaaaagucuucuaaacgagcucuagg	(((.(((((((.(((((.((((((((((((((((((((((((((....((((((((((((((............(((....))).........((.((((...((((((((((..(((.....)))))))))).))).....)))).))(((....))).)).))))))))))))....))))))))))))))))))))))))))))))).))))))))))...	-75.6	NC_024243.1:20995836..20996157:-
mdm-miRn-37	cuuggaucucaggcuaagaaauug	24			auuucauggcuccagagacuauggucguuccucuuauacuuccugaccucaauaauuuguucagguugaagaagcagaaaccagcuucuguaauguaguagcgaugcaaggcugaaccagcuguaaaguccuuggaucucaggcuaagaaauug	(((((.(((((...(((((((.((.(............(..(((((...(((....))).)))))..)..(((((........)))))((((.(((....))).)))).(((((...))))).....).)).))).)))).))))).)))))..	-40.9	NW_007545200.1:18797..19118:+
mdm-miRn-38	aucugggccguucaaacuuaaucc	24	auuaaauuuaaacgguccagaugg	24	aucugggccguucaaacuuaauccaacgguugcaauuauuauaacuuuuagaggguccuccuguuuggagcuauuagauuaaauuuaaacgguccagaugg	((((((((((((.(((.((((((.((.((((.(((........(((((...)))))........))).)))).)).)))))).))).))))))))))))..	-32.89	NW_007545311.1:452456..452777:-
mdm-miRn-39	auuuggaccguugaaauuugaucc	24	gaucaaauuucaaaaguccggauc	24	auuuggaccguugaaauuugauccaaaWYuuacaaacagaWgacuaauuuaaaauuuauaauaauuuuaYRcguuugaucaaauuucaaaaguccggauc	((((((((..(((((((((((((.((.......................(((((((......)))))))....)).)))))))))))))..)))))))).	-24.61	NC_024250.1:3377965..3378286:-
mdm-miRn-40	auucggugaccuugguggaagaga	24	uuuucuaucaaggccacuggauc	23	uuuucuaucaaggccacuggaucaaguuauuugaguuuuugaaauuucaucaaacgguccacuuguuuuaacucuuuaaaagcuauaauaauuuuugggcguuugaugaaauuucaaagacccggaucacuugauucggugaccuugguggaagaga	(((((((((((((.(((((((((((((.(((((.((((((((((((((((((((((.((((.(((((.((.((.......)).)).)))))....)))))))))))))))))))))))))).))))).))))))))))))).)))))))))))))..	-75	NC_024250.1:22973619..22973940:-
mdm-miRn-41	aauauaacggcuacaaauaggugu	24			auuuauuggugguuauuaugaugaaaugacuaauuuucccuugaauuugauagaauaguggacggaaucuaacaucaagggguuaauugaccgauuuuaaauaguucaugagguuaauuuaccaaaaauaauuguucaagaggucaauucaacuggaauaaucauuuagaaggucaaaccguauuuuacccuuguuuuacucuaaaagggauccucuucaaauaccuuccaccaaauccaacaauccgggcccuugaaauuuaauauaacggcuacaaauaggugu	(((((((.((((((.(((((..((((........))))((((((...((.((((.............)))).))))))))(((.((((((((...................)))))))).)))...........((((((.((((........((((...........((((((..............(((((............))))).............)))))).......))))........))))))))))......))))).)))))).)))))))..	-58.4	NW_007546200.1:580599..580920:-
mdm-miRn-42	ucuggguggaacucccacacc	21	ugggaguuccacccagagacu	21	ucuggguggaacucccacaccugagaacuugcaccauguuuccaacugcugcaucucgugcaucccgucccuauugcuuaagggaaacauggcugcaagucccaggugugggaguuccacccagagacu	(((((((((((((((((((((((.(.(((((((((((((((((....(((((((...))))).............)).....)))))))))).))))))).))))))))))))))))))))))))....	-81.11	NC_024241.1:24224442..24224527;-
mdm-miRn-43	caaagaucuggaucauugaaauuu	24	auuucaagaguccggauaccuuga	24	caaagaucuggaucauugaaauuuuauccaauYaRuaaaguuauuauaaWuuuuaaaMgYcKuRuguuuuWaguuguuugaucaaauuucaagaguccggauaccuuga	(((.(((((((((..(((((((((.(((((((........................................))))...))).)))))))))..)))))))).).))).	-20.23	NC_024246.1:24059389..24059710:-
mdm-miRn-44	aaauugacugaucugaucuaaauc	24	auuauaaucuaagacagacaauuu	24	aaauugacugaucugaucuaaaucugacauguuuacaagucuaauguguugugaaaguaacuguguuugugaauuauauagaaaaauugcuagggggccaaauuaacuuguaauugcacuuuuuugaguacuuuuuuuuuauacaauaauauauuuucauuuaauguguagagaaauaaauuaguauugaacucaucauucacgaaauuauaaucuaagacagacaauuu	.(((((.(((.((((((.(((.(((((.(((....(((..(((((.((((..(((((((.((......((((((((((..........(((....)))..........))))))).))).......)))))))))((((((((((.(((...........))).)))))))))))))).)))))..)))....)))...))).))..)))..)))..)))))).))))).	-38.65	NC_024243.1:15928152..15928473:+
mdm-miRn-45	aggcguuccgucccauguuuggug	24	cuaaaacagguggaacgcacuguu	24	cuaaaacagguggaacgcacuguuccacggaaugaguuuugggugaauuuucguuccacuucacccccuggaacgacucauuccacauucguauaagacaaaauuauaaccucuccaucuccuucuucuuccuccuuguuuccauccacgggcaucauugcucccucuccauuccaucccguccuauacggucccauucuguuccgucccgucccgucuugucugcauaccaaaugauacccaagguaccguuuggcacguagaaYgaggcguuccgucccauguuuggug	....((((((((((((.....)))))))((((((((((..(((((((............)))))))........))))))))))....(((((((.(((......................................((........))(((((....))))).................))).))))))).......)))))......((...((((((.(((((...(((((((.((((...)))).)))))))...)))))..))))))...))..(((....)))..	-75.7	NW_007545514.1:498471..498792:+
mdm-miRn-46	guuaacaugacgaucucagacuug	24	aaguuugagaucgauuacuguugg	24	aaguuugagaucgauuacuguuggauugucuuggggaauaugacuuugcucacgcacaacguuuuguguuuaaaauuuuuuucuaacucuaauuugguugguuuauuuuauuaagacggugaauaugacuauaugaucucugaguugauuaaugucuuuucaaacgauauauuacuacuuuaaguccguuaacaugacgaucucagacuug	(((((((((((((.(((.(((((((((......((..(((((....(((....)))...(((((((....((((((......(((((.(......))))))...)))))).))))))).((((...(((....(((((........)))))..)))..)))).....)))))..))......)))))...)))))))))))))))))))).	-50.3	NC_024246.1:7517891..7518212:+
mdm-miRn-47	caauuucggauggugagacgag	22			caauuucggauggugagacgagugaagacuuucaaguaagaggaucaaacauuuggugaaagcuuugaggacuugaacguguaaucggugugauuuaguuccaaaaucuuaugcaucacacugauuacauguucaaguccucaaagcuuucgccaaauguuugauccucuuacuugagagucuucacucaucucaccauccgaaaugaag	..((((((((((((((((.(((((((((((((((((((((((((((((((((((((((((((((((((((((((((((((((((((((((((((.((..............)).))))))))))))))))))))))))))))))))))))))))))))))))))))))))))))))))))))))))))).))))))))))))))))....	-162.04	NW_007545858.1:395005..395324:+
mdm-miRn-48	auucggaucucuucuaucaaggcc	24			auucggaucucuucuaucaaggccaucagaucaagugaccuRaauuuuugaaauuugauguaacggcuaaaaacaaaRgcuccuuuaaggguuauaauaauuuuagauguuggaucaaauuuuaaaaaccuggaucacuugauucaRuggucuugguggaagagauccggagagg	.((((((((((((((((((((((((...((((((((((((....(((((((((((((((.(((((.((((((.........(((....))).........)))))).))))).)))))))))))))))...)).))))))))))...))))))))))))))))))))))))....	-82.67	NW_007545965.1:1125786..1126107:+
mdm-miRn-49	agagauuuucauugugauuggaac	24	ucagucaucuugaaaaaucucuuc	24	agagauuuucauugugauuggaacacggRgcaauacaccacaucucauuauacaauuagaggggcauuugaaaaaaaMaaaaaaMMMaaaaaaaaaacYuuucuccaauuguauaacguagcguaacgcuccMuguuucagucaucuugaaaaaucucuuc	(((((((((((..((((((((((((.((.((..(((.(.((......((((((((((.((((((..(((.........................)))..)))))).)))))))))).)).).)))..)).)).))))))))))))..)).)))))))))..	-42.86	NC_024251.1:7306853..7307174:+
mdm-miRn-50	uuucauagaggcuacuguugcc	22	cagcagagccccuaugaaaac	21	cagcagagccccuaugaaaacuaaaauuuucuuugccaaaaaaauaaaacaagaaaauuuucauuuucauagaggcuacuguugcc	((((((((((.(((((((((..(((((((((((.................)))))))))))..))))))))).)))).))))))..	-31.33	NC_024254.1:5633007..5633323:+
mdm-miRn-51	ugaaaaaucagcaguagcucu	21	aguugcugcugauuuuuucagc	22	ugaaaaaucagcaguagcucuugcuguuagcggaucacggauaaacaugugucuaaguugugauuauaaaauuaauuacuugaauacguguucauccauaauuugcuagcagcagaaguugcugcugauuuuuucagc	.((((((((((((((((((.(((((((((((((((...((((.(((((((((.(((((...(((((......)))))))))).))))))))).))))...))))))))))))))).))))))))))))))))))....	-68.5	NC_024247.1:16559132..16559450:-
mdm-miRn-52	accggauauucuccugagcauagg	24			accggauauucuccugagcauaggguggggaucMuucugaucggaucauuuggauYauugaaauuugaucuaacgguuacaauaauuauaauuuuuagaagauucuuuauuuauaaucguuguaucaaauuucaaugacccagauagccuagucaggaggauccccacccuaugcucaggaggggauccgg	.((((((.(((((((((((((((((((((((((.(((((((.((...((((((...(((((((((((((.(((((((((.(((((....((((((...))))))..)))))..))))))))).)))))))))))))...))))))...)).))))))).))))))))))))))))))))))))).))))))	-102.8	NC_024253.1:3759565..3759886:+
mdm-miRn-53	aauuuagucucuguguuuucgauu	24			aauuuagucucuguguuuucgauuugacuaauuuagucauuguguuuaucucuauuagccaauuaaggagauuucauuuaauaucuuuuaaaaaauucauaagaaaaaccauaugacaaauaauuacccuaucucuuuacagaaaaaugcaaauugaugagaaauaacacauauaagaaauaaaacuuccaaucugaaaaaugauuaagguugugacauagagaauagg	.......((((((((((..(((((((((((...)))))).((((((..((((.(((((.....(((((((((....(((((......)))))....(((((.(......).)))))..............)))))))))((......))....)))))))))...)))))).....(((.......))).((((........))))..))))).)))))))))).....	-41.7	NC_024251.1:5394434..5394755:-
mdm-miRn-54	aguaaaaauaggucugugaauaaa	24			aucuauguacucauuuuuacuucuuauauacuucucuuaaaauaucgguuguucggaucgaaugaauugaaaaugaucacugacaaaauauuuauaaggcuguguuggaaguaaaaauaggucugugaauaaa	.((...(..((.((((((((((((...((((..(.((((((((((...(((((.(((((...............)))).).))))).)))))).)))))..)))).))))))))))))))..)...)).....	-29.62	NW_007545085.1:227884..228203:+
mdm-miRn-55	ugacuagagagaggacuu	18			ugacuagagagaggacuuagaucggagaggagcagcucuuuucuuuuuaacagaaagcagugaugaaugggacagagcugcuacaauagcuucaagcuggagcugcuuuauguauuggagcagagguggcaguucagacagcagcaggagcaggaccagcaacuaggguuguuuuguucacagagcagccgucuuucccucucaagcggagaagacugguuacauguccgauccgguagggaugguucuucucgacagauuaagcuacuuacuauaguuaggguau	((((((.((.(((..(((.(((((..(((((((((((((.((((.((((.((........)).)))).)))).)))))))))......(((((..((((((((((((...(((......))).....))))))))...))))....)))))(((((((......(.((((((((((....)))))))))).)...(((((....(.((((...(((((....)).)))...)))).)))))))))))))))))..).)))))))...))).)).))))))......	-96.1	NC_018554.1:269476..269791:+
mdm-miRn-56	auuaugucacuugguguaucgagc	24			uugguacaucaaguguaauaauacaauugguuaKaauuuuuuuuuuucaaguuucuaaccaauucuauuaugucacuugguguaucgagc	(((((((((((((((..((((((.(((((((((.((.(((........))).)).))))))))).))))))..)))))))))))))))..	-32.7	NC_024240.1:12238001..12238322:+
mdm-miRn-57	ucgagucgacucggaugaguu	21	cucguccgagucaacucgauc	21	cucguccgagucaacucgaucgggagucugagucgauggcucgcccgaguuaauauccgaguuguucaauucaucuccgguguagcccgacuggugggagcuggcaaccgaguugcucgagucgacucggaugaguu	((((((((((((.(((((((((((....((((((...)))))))))))....(((((.(((.((.......)).))).)))))(((((........)).))).(((((...))))))))))).))))))))))))..	-60	NC_024244.1:22780987..22781305:-
mdm-miRn-58	auuagaguugcaugagagauuagu	24	aauuguugugaauucugcacugau	24	aauuguugugaauucugcacugaugcauucuuuugaaccauacuuuagccuaccuuuuaauuYggagaucaaauguaggaugucgucucauRugguauuagaguugcaugagagauuagu	..((.((((((((((((.((((((((((((((((((.((........................))...)))))...)))))).))))......)))..))))))).))))).))......	-19.1	NW_007546250.1:1556586..1556907:+
mdm-miRn-59	auugaucccuaggcucagauccag	24			cggauaugagccuagggaucaauagauRugggRcauugaaauuugauccaauggcuacaaaRagaccccccuaaaaguuauaauaauugaaguRguuggaucaaauuucaauggccugMauauauugaucccuaggcucagauccag	.((((.((((((((((((((((((.....(((.(((((((((((((((((((.(((.(((..........................))).))).))))))))))))))))))).))).....)))))))))))))))))).))))..	-72.47	NW_007546267.1:281377..281698:-
mdm-miRn-60	aagggaagagaucaucucuggauc	24			aagggaagagaucaucucuggaucuaugcauccggagcccaYggaucaaaugaucuaggccuuuaaaauuugauccuacagcaaaaaauuaaugcagcuuuuaaauuuuuuuaccaacuucucuguuuuRagRRguugaauRaaauuuuaaagYRRcggaucauuugaucccuuggcuucggauguauaYauccggagaggaucucuuuc	...((((((((((.(((((((((.(((((((((((((((...((((((((((((((....(((((((((((...........((((((((((........)).))))))))...((((..((........))..))))....)))))))))))....))))))))))))))...))))))))))))))).))))))))).))))))))))	-86.89	NC_024254.1:6435591..6435912:-
mdm-miRn-61	auuugggcuauugaaauuugaucu	24	aauuaaauuucaaaagucc	19	auuugggcuauugaaauuugaucuaaauacuacaaauaaugggucccuuuaaaauuuauaauaacuuuagccguugaauuaaauuucaaaagucc	....(((((.((((((((((((..............((((((............................)))))).)))))))))))).)))))	-16.24	NC_024244.1:5454812..5455132:-
mdm-miRn-62	agggucuugagguuaugaaucuuu	24	auauucaacaacuucgggaacuaga	25	agggucuugagguuaugaaucuuucaaaaauuuggaaucugucaaagugaauauucaacaacuucgggaacuaga	.((.((((((((((.(((((..((((....(((((......))))).)))).)))))..)))))))))).))...	-19.3	NC_024239.1:7737636..7737957:+
mdm-miRn-63	agacguggcacgaucuggauaggu	24	accggcaucugcuacguuuuuugc	24	accggcaucugcuacguuuuuugcugguuuucacgcugaaacugaguugagcuccaaaacauuauucuucaucaccagcaccgucccucugaucuucuugucgucaucuuuugggugaugauuaauggugaugcucugggauggcuugguaguugaugaagccacaauuaacggcugagauugugccaccucagucaugcacaagaaaccagcagggaauaguuucauuggagcagucguuugaaacaaaccuagucuaccauugacagacguggcacgaucuggauaggu	.((((.(((((((((((((.(((((((((((...(((((..(((((.((.(...............((((((((((((..(((((((....(((.((..((((((((((...))))))))))....)).))).....))))))).)))))....))))))).(((((((.........)))))))))).)))))))).))....)))))))))))((....((((((...((....))...))))))...))..(((.......))))))))))))).)))))))......	-96.3	NW_007545275.1:1420936..1421257:+
mdm-miRn-64	agugucucgugaguuauuacaaug	24			agugucucgugaguuauuacaauggugaauauagguuggauuuuggauuccggugcaauagaucauaugacguaugauaaaacuuuauuucaaucuaugacacguccucauagaaaguauguggcaacugccaaugguucuacuacuguuguuguuggagcgggaacagugucucuuacacccucucuccccuuacauaauuguuuauugguuccaucauugucccaucacuuauugucuguaccucaagucac	.(((.((..((((.(((.((((((((((.....((...(((..((((..((((((((((..(((((((...)))))))...............(((((((.......))))))).((((.((((.((((......))))))))))))..(((....((((.(((....((((.....)))).))).))))....)))..)))))..))))).))))..)))...)).)))).))))))..))).)))))).)))	-58.7	NC_024251.1:15688292..15688613:-
mdm-miRn-65	aagauuaaguaaaaugacacgugu	24			acgugucauuuuacuuaacucuWguuaauuuucacauuaaauguuaguuuuucaauuuugaaaaaaaauaacuaagauuaaguaaaaugacacgugu	((((((((((((((((((.(((.((((......((((...))))...(((((((....)))))))...))))..)))))))))))))))))))))..	-31.2	NW_007545616.1:1437277..1437598:+
mdm-miRn-66	acggauuugcauccucgccggauc	24			acggauuugcauccucgccggaucccuucaucaaugcacacgaaucauugaugaaaaaucguacgguccaaauuaaauacuuuuuauauuuuuaaaaguaaaauaguuucauuuuacgugaaaaauauaaaaaacaaaaaaauuacgaccgcacaauuuuuuaguccguaugcguagauaucuaagauccuaggagauccggcgaggauccaauuccc	..(((.(((.(((((((((((((((((..(((.(((((.(((.......((((((((((.((.(((((..((((......(((((((((((((....(((((((......)))))))...))))))))))))).......))))..))))).)).)))))))).))))).))))).)))............))).)))))))))))))).))).))).	-73.13	NW_007545074.1:782267..782588:+
mdm-miRn-67	aggauaacgagcuuguuugaaaga	24	cuuucaaacgaccuauguauauu	23	aggauaacgagcuuguuugaaagagauuuuaaaauaguugaaagcgguuuuugugaaaguauuuuuaaaaacaauccuuugYaaaauucaaguaacucuuagaaaagcacuucaguaggguggaucaaguuuucaagugcuugaaaaaauauuagcuaaugcuuauugcaggaaacacgucaagugcuuaauuuugaaauccaaaaauauuucucugaaaucgcuuuaauuuuaaaggcacuuucaaacgaccuauguauauu	..(((((((((.(((((((((((...(((((((((.....(((((((((((.(.((((.((((((......(((....)))..............((((..(((......)))...))))(((((((((.((..((((((((((...((((..(((....)))))))............)))))))))))).)))))..)))))))))))))).).))))))))))).)))))))))...))))))))))).)).))).))))	-60.42	NC_024251.1:11039682..11040002:+
mdm-miRn-68	auggauuuggauucucugcccucc	24			auggauuuggauucucugcccucccaauuugguguucuucccgugcccuccuguuuauguggucacgguuaagccacgucaauauuuuauauuacuauuuuuuuuugucuuauuauuuuuauaaaaaacaauauaaaauauuagcauggauuaaccgugaccacacaaaacaggagggcacgggaagggcaccgaaaugggaggguagagaauccaagucccuugg	..((((((((((((((((((((((((.(((((((((((((((((((((((((((((.(((((((((((((((.(((.((.(((((((((((((.......((((((((............)))))))).))))))))))))).)).))).)))))))))))))))..))))))))))))))))))))))))))))).)))))))))))))))))))))))).....	-146.7	NC_024251.1:23264781..23265102:-
mdm-miRn-69	ccauuucggauggugagacgag	22			ccauuucggauggugagacgagugaagacucucaaggagaggaucaaacauuuggcgaaagcucuaaggacuugaacguguaaucagugugguuuMguuccaaaaucWuaugcRuuguaauaggcuccggaaaaucuuaugcWuaagauuuuggaacuaaaccacacugauuacacRuucaaguccucaaagcuuucgccaaauguuucauccucuuacuugagagucuuuacuYgucucaccauccgaaauggag	(((((((((((((((((((.((((((((((((((((((((((((.((((((((((((((((((...((((((((((.((((((((((((((((((.(((((((((((.((.((...........(....)..........)).)).))))))))))).)))))))))))))))))).))))))))))...)))))))))))))))))).)))))))).)))))))))))))))).)))))))))))))))))))..	-168.5	NC_024253.1:4153492..4153811:+
mdm-miRn-70	aaucuacuguaagcaucuuguugu	24	agaugcuuacaguagauuacagua	24	aaucuacuguaagcaucuuguuguacauggaccaggauccucgccggauccauucccuagggaucccacaauccuguccguucaucguauaucgugcggucaguuuucguuagauacuauuuacuuuugaauuuuaaauuuuaaaauuuaaaugauuucugaccgcacgauauacgaugaacggacaggauugugggaucccuagggaauggauccggcgaggauccugguccauguacaacaagaugcuuacaguagauuacagua	(((((((((((((((((((((((((((((((((((((((((((((((((((((((((((((((((((((((((((((((((((((((((((((((((((((((...(((((................((((((((((...)))))))))))))))...)))))))))))))))))))))))))))))))))))))))))))))))))))))))))))))))))))))))))))))))))))))))))))))))))))))))......	-223	NW_007545391.1:69502..69823:-
mdm-miRn-71	agauccggcugggaucuuuguccc	24			gacagagauccuagccggaucucccccacuaaguccuaaggauccggagauccagcccuugaauuuugauccaacggcuacaauuauuaucacuuuuagaagggcagccguugaucaaauuucaacggucuggaucuccagauccuuaggauuugguggggugagauccggcugggaucuuuguccc	((((((((((((((((((((((((((((((((((((((((((((.((((((((((((.(((((.(((((((.(((((((.(..((.(((.......)))))..).)))))))))))))).))))).)).)))))))))).))))))))))))))))))))).)))))))))))))))))))))))..	-134.4	NC_024240.1:3004237..3004557:+
mdm-miRn-72	uugaugggagagaucuggacc	21	aguccggaucucuuccaucaaagg	24	aguccggaucucuuccaucaaaggccuaggaucaaguaaucuaggucauugaaauuugauccgacggcuacaauuauuauaacuuuuagagggguccccuguguguagccguuuaaucaaauuucaacgacccagauuacuuaauccugggucuuugaugggagagaucuggacc	.(((((((((((((((((((((((((((((((.(((((((((.((((.((((((((((((..((((((((((..............((.((((...)))).))))))))))))..)))))))))))).)))).))))))))).))))))))))))))))))))))))))))))).	-110.73	NC_024240.1:16657498..16657816:+
mdm-miRn-73	accggaucuccuccugagcauagg	24	caggagggauccgguuccaaug	22	accggaucuccuccugagcauaggguggggauccuccugaccgggcuaucuggacuauuaaaauuugaucaaacggcuacaauaauuauaacuuuuagagagucucauguuuguagcuguuagaucaaauuucaaugguccagaugacccggucaggaggauccccacccaauguucaggagggauccgguuccaaug	((((((((.((((((((((((.(((((((((((((((((((((((.(((((((((((((.((((((((((.(((((((((((..((....(((((...)))))...))..))))))))))).)))))))))).))))))))))))).))))))))))))))))))))))).)))))))))))))))))))).......	-143.56	NC_024243.1:20403400..20403721:+
mdm-miRn-74	aggauuuggauucucucaugagcu	24			aggauuuggauucucucaugagcuaauggagaggauccuccugaccaacauauguggaccguuggaugaaaauucaacggcuacaaacagaauguucuuuuaaaguuauaauaauuauagccguugaauuuucaucuaacgguccauauacguugcuuaggaggauccucuccuuaagcucaggagaggauccaaauccu	(((((((((((((((((.((((((...(((((((((((((((((.((((.(((((((((((((((((((((((((((((((((.............(((...)))............))))))))))))))))))))))))))))))))).)))).)))))))))))))))))...)))))).)))))))))))))))))	-132.5	NC_024239.1:26853928..26854248:-
mdm-miRn-75	agauccggcugggaucuuuguccu	24			cuagcuggaucucccccaccaaguccuaaggaucuggagaucuggacccuugaaauuugaucaaauggcuacaauuauuauuacuuuuagaaggcccccuguuuguaguuguugaaucaaauuucaaugauccggauuuccaaauccuuaggauuugguggggugagauccggcugggaucuuuguccu	(((((((((((((((((((((((((((((((((.((((((((((((.(.((((((((((((..(((((((((((.........(((....))).........)))))))))))..)))))))))))).).)))))))))))).)))))))))))))))))))).)))))))))))))............	-111.27	NW_007545443.1:8020..8340:+
mdm-miRn-76	auuacagucuaguaguauuccucu	24			auuacagucuaguaguauuccucuucacuugugagugagaggccuuauguucaauucuuaccaaaagugaauuugaacuauauuauugucagcccauuaugaggcuaugcccacccgcuccccuuuaguguagaccucauaaugggcuaacaauaaugcaguucaaauuuaucuuugacaagaaucgaaccuaugaccucuuacucacaaaugaagaggaauaucauuagaccguagu	(((((.(((((((.(((((((((((((.((((((((((((((.(.((.((((.((((((..((((.(((((((((((((.(((((((((.((((((((((((((((((((.................)))))).)))))))))))))).))))))))).))))))))))))).))))..)))))).)))).)).).)))))))))))))).))))))))))))).))))))).)))))	-124.23	NC_024247.1:33083280..33083601:+
mdm-miRn-77	auggauuuggauugucugcccucc	24			auggauuuggauugucugcccuccccauuucgaugcccucuccguacacuccuauuuuguguggucacgguuaagccacgucaauauuuuauauuguuuuuuuauaaaaauaauaaaacaaaaagaaauaauaauauaaaauguugacauggcuuaaccgugaccacacaaauaagagggcacgagaagggcaccgaaauaggagggcagacaauccaagucccauug	..((((((((((((((((((((((..((((((.(((((((((.((.(.(((.(((((.((((((((((((((((((((.(((((((((((((((((((.((((.....................)))).))))))))))))))))))).))))))))))))))))))))))))).))).).))))).)))))).)))))).)))))))))))))))))))))).....	-133.7	NW_007545411.1:1682845..1683166:-
mdm-miRn-78	caagcucaggauccugcugacc	22	aggaggaucuugagcuugugcuca	24	caagcucaggauccugcugaccauuccacgugagccguuggauuuugauccaacgacuacaaacagaugaucccuuuaaaaguuauaauaauuguagccguuugaucaaaauccaacagcucacgugagcuggucaggaggaucuugagcuugugcuca	(((((((((((((((.(((((((...(((((((((.((((((((((((((.((((.((((((....(((((..........))))).....)))))).)))).)))))))))))))).)))))))))...))))))).)))))))))))))))......	-91.3	NC_024249.1:14200662..14200981:-
mdm-miRn-79	aggaauggcugcugaauuuucagc	24			ugaaaauucaguagccauuccuacuuucacccaaucauauuuggacacguguucaauuuguguuuauaauuucauuauuuggacacgugucaaaauuugauugguugaaaguaggaauggcugcugaauuuucagc	(((((((((((((((((((((((((((((.(((((((.((((.(((((((((((((...(((..........)))...))))))))))))).)))).))))))).)))))))))))))))))))))))))))))..	-83.4	NC_024246.1:7314874..7315194:+
mdm-miRn-80	aacgagacuuggcugcugaagauu	24			aacgagacuuggcugcugaagauucagcaacaccuccugcugccaaccaaucacggcuagacacRuguccaaguugugaauuuuuuaauacaacuuggacauguguccagccgugauugguuggcaRcaggagguguugcugaaucuuucaccagccaagucuuuucc	...((((((((((((.(((((((((((((((((((((((.((((((((((((((((((.(((((.(((((((((((((..........))))))))))))).))))).)))))))))))))))))).))))))))))))))))))).)))).))))))))))))....	-127.4	NW_007545751.1:818757..819078:+
mdm-miRn-81	aaugucucgggauccuacugaccg	24	aucaguaggaucccgaggcauugc	24	aaugucucgggauccuacugaccggacaauaugggcuguuggauuuugaucuaacggcuacaaauauggggguccuucuaaaaguuauaauaauuauagcuguuggauMaWaauYcaacaguccauguuKuccgaucaguaggaucccgaggcauugc	(((((((((((((((((((((.((((.((((((((((((((.(((...((((((((((((.((.(((......................))).)).))))))))))))...))).)))))))))))))).)))).)))))))))))))))))))))..	-85.7	NC_024247.1:15753788..15754109:+
mdm-miRn-82	agauccggcugggaucucuguccc	24			gacagagauccuagcuugaucuuccccaccaaguuuuaaagagucagagauuuggauucuuaaaauuuaucuaacggcugcaauuauuaucauuuuuagaagaacauucuuguuuguagccauuugaucaaauuuuaaugaucugaauuuucggauccuuaggauuggugggaugagauccggcugggaucucuguccc	((((((((((((((((.((((((.((((((((.((((((.((.((.((((((((((((.((((((((((((.((.((((((((.((...........((((.....)))))).)))))))).)).))).))))))))).)))))))))))).)).)).))))))))))))))..)))))).))))))))))))))))..	-88.23	NC_024253.1:22076044..22076362:-
mdm-miRn-83	agcggcuuggacauggauugucug	24			agcggcuuggacauggauugucugcccuccuuuuuuccaugccuuuccaugcccuccuguuuuguguggucacgguuaaaccacuacacaaaacaggagggcauggaaaggcauggaaaaagggaaggcagacaaucYuuguccaagcggguua	..(.(((((((((..(((((((((((.(((((((((((((((((((((((((((((((((((((((((((...(((...)))))))))))))))))))))))))))))))))))))))))))))).)))))))))))..))))))))).)....	-120.2	NC_024249.1:209860..210181:+
mdm-miRn-84	aucuccggaucuuuuccaccaagg	24			aucuccggaucuuuuccaccaaggccaccagaucaagugauccgggcccuugaaauuuggucaaacggcuaaaaauaggggguugcuuuaaaacuuauaauaacuuuagccauuggaucaaauuucaaggguccagauuacuugauccggugaccuagguggaagagauugggagagga	.(((((.(((((((((((((.(((.((((.((((((((((((.(((((((((((((((((((.((.(((((((..((..(((((.......)))))....))..))))))).)).))))))))))))))))))).)))))))))))).)))).))).))))))))))))).)))))...	-106.4	NW_007545919.1:382663..382984:-
mdm-miRn-85	ugacuggcucuuaucuuucaug	22	ugaaggugaagagccauguuugg	23	ugaaggugaagagccauguuugguagccaaggaugacuugccuaaucaaacaucauauauauauauauauguuuauguauuuauauugugguucguagcuaggcagucgucuuugYgcuaRucugacuggcucuuaucuuucaug	((((((..((((((((.(((.(((((((((((((((((.(((((.......((((((((((.(((((((....))))))).)))).)))))).......)))))))))))))))).)))).)).)))))))))))..))))))..	-60.04	NW_007545929.1:2622911..2623230:-
mdm-miRn-86	aggaucuucuccugagcucaggau	24	auccugagcuuaggagaggauccu	24	aggaucuucuccugagcucaggaugaagauccuucuuaccacggaauccugaccguuuaaauuuaaucuaacgguuccaaacaggaaguucuuuaaaaauuauaauaauuacaaccguugaauuaaaugugaacgauccggauuucgugaucaggaggauccucauccugagcuuaggagaggauccu	((((((((((((((((((((((((((.(((((((((...((((((((((.((.((((((.(((((((.((((((((((.....)))...........................))))))).))))))).)))))).)).))))))))))...))))))))).))))))))))))))))))))))))))	-102.3	NW_007545690.1:43891..44212:+
mdm-miRn-87	aaaaacugagucugcugagcaggu	24			aaaaacugagucugcugagcagguaaucgugaccguuaaaauuugauuuaacgacuauaauuauuauaacuuuuagaggacuccuuguuuguagucguuggaucaaauuuuaacggucaugauugccugcucaacaggcucaguuuuuuaa	((((((((((((((.(((((((((((((((((((((((((((((((((((((((((((((...............((((...))))..))))))))))))))))))))))))))))))))))))))))))))).))))))))))))))...	-92.33	NW_007545137.1:1482543..1482863:-
mdm-miRn-88	aggaauggcugcugaauuuucagg	24			uaaaaauucaguagucauuccuacuuucacccaaucagauuuggacacguguucaauuuguguuuauaauuucaguuauuuggacacgugucuaaauuugauugguugaaaguaggaauggcugcugaauuuucagg	..(((((((((((((((((((((((((((.((((((((((((((((((((((((((....((..........)).....)))))))))))))))))))))))))).)))))))))))))))))))))))))))....	-81.1	NC_024241.1:189664..189984:+
mdm-miRn-89	aacgugucgucgaggguuuacuug	24	aaacccuccacgacacauuaaacg	24	aaacccuccacgacacauuaaacgaaauuucauaaaaauaaacagauuaaucaagaaacuaagagccuagcauacauacauaaaggcagcuaguucacuauugcugaugccgcaccaucuugagguuaauuaacaugguugWuucauacguguuuauggccgcaaucuucucgauguauguaugcuaggcuccuaguuucuugauuaaucuguuuguuuuuaugauauuucguuuaacgugucgucgaggguuuacuug	((((((((.(((((((.(((((((((((.((((((((((((((((((((((((((((((((.(((((((((((((((((((...((((..((((........)))).))))........(((.(((((...((((((..((...))..))))))..))))).)))........))))))))))))))))))).)))))))))))))))))))))))))))))))).))))))))))).))))))).)))))))).....	-137.5	NC_024248.1:32273565..32273886:+
mdm-miRn-90	agggugcguuugguacguagacgg	24			agggugcguuugguacguagacgggacgggacggaacgggacggaacgggacgggacggaacgaagguguaauuuuugaaaagacaugggguauauuugucuuaaaaugguaaaacauuguguuccacauacguggaacaaacccguuccaggggggggaggguggaacacaaaaacacccaaaaucugucccguggaacagccuguuccacccauuuuuagcgcaccaaacgcgggacggaacgcuucgucccguuccgucccgucccgucccgcguaccaaacgcacccuuagggc	((((((((((((((((((.((((((((((((((((((((((((((.((((..(((((((..(((((((...)))))))..((((((...........))))))..((((......)))).((((((((....)))))))).....((((((.((((.((((((((...........)))))....))).)))).))))))...)))))))..))........((..((......))..))...)).))))))))))))))))))))))))))..))))))))))))))))))......	-162.3	NW_007545763.1:1784205..1784526:-
mdm-miRn-91	uuuacuaacugauaucauga	20			augauaucaguaaguaaagaaaacaaaaacuucaauacaugggaauuuuaaagucaccucuugaaauuuuuguuguaaguaucacgaaauacagcgaccauguauccaccggcaaaaauuucaagagguaacuuuaaaauucccauguauugaaguuuuuuuuucuuuacuaacugauaucauga	(((((((((((.(((((((((((.((((((((((((((((((((((((((((((.((((((((((((((((((((.............(((((.......)))))....)))))))))))))))))))).))))))))))))))))))))))))))))))))))))))))).)))))))))))..	-98.4	NC_024255.1:586923..587239:-
mdm-miRn-92	aggaccggcugcugaauuuacagu	24			ugaagaauuuagcagccaauccuacuuacaaccaauccgggauggacauguguccaaauuuuugauuaaaaaaucaaaaaaucaaaacuugaacacuuguccaucccggauugauuguaagcaggaccggcugcugaauuuacagu	....(((((((((((((..((((.(((((((.((((((((((((((((.((((.(((..((((((((............)))))))).))).)))).)))))))))))))))).))))))).))))..))))))))))))).....	-77.4	NW_007545300.1:2005339..2005660:-
mdm-miRn-93	auuuggggaccuggauugucugcc	24			auuuggggaccuggauugucugcccucccccaucccauccccuccuauuucuauagucacgguuaagccacgucaacauuuuauauugauuuuuuuauagaaauaauaagacaaaaaucaaugggaauauaaaauguuaacguggcuuaacuaugaccacagaaauaugaggggaugagaaggguaugagauggggagagcaaacaauccagguucacaauuug	..(((.(((((((((((((.(((.((((((((((((((((((((.(((((((...((((.(((((((((((((.((((((((((((((((((((((((.......))))))...))))))......)))))))))))).))))))))))))).))))...))))))).)))))))).....))).)))....)))))).))).))))))))))))).)))....	-109.1	NW_007546267.1:742326..742647:+
mdm-miRn-94	auccggcugggaucucugucc	21			auagagaucccaaucYgaucucaccccaccaaauccuaaggauacggagauccYgaccguugaaauuugaucuaauaMcuacaaacaggggguccuucuaaaagugauaauaauuguaguuguuugaucaaauuucaacuguccgaaccuccugauccuuaggacuuggugggggagauccggcugggaucucugucc	((((((((((((.((.((((((.(((((((((.((((((((((..((((...(.(((.((((((((((((((.((((.((((((.......((((((....))).))).....)))))).)))).)))))))))))))).))).)...))))..)))))))))).))))))))))))))).)).))))))))))))..	-105.1	NC_024253.1:20535057..20535374:-
mdm-miRn-95	aacggucuguguugcuuggucagc	24			aacacggaccauuggaucaaaauccaacggcuauaauuauuauaacuuuuagaggauucccuguguguagcuguuggauuuugaucuaacggucuguguugcuuggucagc	((((((((((.((((((((((((((((((((((((..............((.(((....))).)))))))))))))))))))))))))).))))))))))...........	-53.73	NC_024252.1:6772376..6772697:-
mdm-miRn-96	auccgggcuguucaaauuuaaucc	24	aaauuugaacggccuggaugaucc	24	auccgggcuguucaaauuuaauccaacgguugcaauuauuauaacuuuuagaagaccuccuguuuggagccguuugauuaaauuugaacggccuggaugaucc	(((((((((((((((((((((((.(((((((.(((.........(((....))).........))).))))))).))))))))))))))))))))))).....	-48.27	NW_007545680.1:465454..465775:-
mdm-miRn-97	aaugccucgggauccucuugaccg	24	aggaggaucccgaggcuuugccucg	25	aaugccucgggauccucuugaccgaacaacaugagccguugaauuuuaaucRaauagSuacaaacagggggucccucuaaaguuauaauaauuguaguaguuggaucaaaKuucaacaccccguauugucRggucaggaggaucccgaggcuuugccucg	...((((((((((((((((((((..((((.(((.(..((((((.(((.(((.(((...((((((((((((...)))))...))........)))))...))).))).))).))))))..).))).))))..)))))))))))))))))))).........	-62.5	NC_024249.1:10678425..10678746:-
mdm-miRn-98	aacuuggcugcugaacaauucagc	24	ugaauuguucagcagcccaagucuu	25	aacuuggcugcugaacaauucagcagccacuccugcuuauacccaauRccSuguggacacguguccaaauuuugauuaaaaaaauuaaaacuuYgacguguccacacaagauuggguauaagcaguaguggMuguugaauuguucagcagcccaagucuu	.((((((((((((((((((((((((.(((((.(((((((((((((((....(((((((((((.......((((((((.....)))))))).....)))))))))))....))))))))))))))).))))).)))))))))))))))))).))))))...	-95.1	NC_024251.1:3575833..3576154:-
mdm-miRn-99	acggaacggaacgggacgaggcgu	24			acggaacggaacgggacgaggcguuccguuccgcguuuggugcgucaaaaauggguggaacgggcuguuccacgggacagauuuuggguMuuuuugcgucccgccuccccccccggaauggguuuguuccacgucuguggaacacaauguuuuaccauuuuaagacaaauauaccccaugucuuuuucaaaaauuacacuuucguuccgucccgucccgucccguuccgucccgucucgucccguuccgucccgu	((((.((((((((((((((((((...(((.((......)).)))........((((((((((((.((....(((((((.((....((((.((((((...((((..(((......))).))))..((((((((....)))))))).((((......))))..((((((...........))))))...))))))....))))....)).)))))))..)).)))))))))))))))))))))))))))))).))))	-108.24	NW_007545561.1:2057989..2058309:-
mdm-miRn-100	uuaugacugaacgccucua	19	uagaggcguucagucauaauuc	22	uagaggcguucagucauaauucagcgcaugguagcuucgcgccacuggcuuuucaaccaagcgcaucauggcaugccaagccucgcaaaaugucaaccauggcaugccaaugacaugccaauucagagcguaggcuugcuuugggcacucuaauuucuucaaaguaacagcaccggaggcacgacccggccaauuaaggccaggagcauaucgccgguagggauuaugacugaacgccucua	((((((((((((((((((((((.((((.((((((((..........)))).....)))).)))).(((((((((((((......(((...)))......))))))))).))))..((((....(((((((......)))))))))))........................(((((.((...(..((((((......)))).))..)...)).)))))..))))))))))))))))))))))	-101.6	NC_024249.1:12884762..12885078:+
mdm-miRn-101	aagugauccgaaucuuugaaauuu	24			aagugauccgaaucuuugaaauuucaucaaacggcagaaaauuauuauaguuuuuaagggacuaaaacaggggugccguuggaugaaauuucaaacgcucagaucauuuga	((((((((.((...((((((((((((((.(((((((...........(((((((...))))))).........))))))).))))))))))))))...)).))))))))..	-38.8	NW_007545535.1:661001..661111;+
mdm-miRn-102	agaaguggcugcugaauuuucagc	24			gcuaaacaauucagcagccacuccugcuuacauucaaucuuaaguggacacguguucaaguuuuaauuaaaaaaaucaaaacuuggacacgugucuacccaggauuggguguaaacagaaguggcugcugaauuuucagc	(((.((.(((((((((((((((.(((.((((((((((((((..(((((((((((((((((((((.(((.....))).)))))))))))))))))))))..)))))))))))))).))).))))))))))))))))).)))	-82.3	NC_024246.1:6384342..6384662:+
mdm-miRn-103	agauucggcugggaucucuguccu	24			gauagagaucccaguuggauaucucccacaaaguccaaaggaucaggagauucagaccguuaaauuugaucuaacggcuauaauuauuaucaccuuuagagggccuccuguuuguagccguuggaucaauuuucaacMguccYgaucuRcagauucuuaagauuugguggggugagauucggcugggaucucuguccu	((((((((((((((((((((.((((((((.(((((..(((((((.(.(((((..(((.((((((.((((((((((((((((((.........(((....))).........)))))))))))))))))).))).))).)))..))))).).)))))))..))))).)))))).)).))))))))))))))))))))..	-95.57	NC_024244.1:10610581..10610901:-
mdm-miRn-104	aggauuuggaugcucucuugagcc	24	cucaggagaggauccaaauccgca	24	aggauuuggaugcucucuugagcccaaggagaggauccuccugaucaaacagugugggccguugaauuuucaucaaacggcuauaauuaauauaaucuuaaagggauccucugcuuguaauuguuggauaaaaauccaaaggcucacgccacacugcuuggucaugaggauccucuccuugggcucaggagaggauccaaauccgca	.((((((((((.((((((((((((((((((((((((((((.(((((((.((((((((((((((((.......)).)))))).............(((((...))))).....((((.......((((((....)))))))))).....)))))))).))))))).)))))))))))))))))))))))))))).))))))))))...	-119.06	NC_024239.1:18170769..18171089:+
mdm-miRn-105	auccggacuguugaaauuugauuc	24	aaauuucaacgguccggaucac	22	auccggacuguugaaauuugauucaauggcuacaauuauuauaacuuuagagggauccccuguuuguaaccguuagaucaaauuucaacgguccggaucac	(((((((((((((((((((((((.(((((.(((((.............(.((((...)))).)))))).))))).)))))))))))))))))))))))...	-47.92	NC_024245.1:1504132..1504451:-
mdm-miRn-106	aucuccggaucucuuccgcuaagg	24	cuugguggaagagauccggagaug	24	aucuccggaucucuuccgcuaaggccacuaaaucaagugauccggacccuuaaaauuugaucuaacggcuaaaaacagagaccuccuuuaaaaguuaaaaucauuuuugucguuggaucaaauuucaaaggcccggaugacuugauccugugcccuugguggaagagauccggagaug	((((((((((((((((((((((((.(((...(((((((.((((((.((.((.(((((((((((((((((.(((((..((......(((...)))......)).)))))))))))))))))))))).)).)).)))))).)))))))...))).)))))))))))))))))))))))).	-97.4	NW_007546165.1:359240..359561:+
mdm-miRn-107	aacgauccacugacacugaucagg	24			ucugaucaguguuaguggaucgucggauaaaauccaacgauuauaaauaaaaugaWuuuuuuaaaauuauaauaauuauaaccguuggauaaaaauYcaacgauccacugacacugaucagg	.((((((((((((((((((((((........((((((((.((((((.((..((((.(((...))).))))..)).)))))).)))))))).........)))))))))))))))))))))).	-52.63	NC_024250.1:28126721..28127040:+
mdm-miRn-108	auaggacuuuggcuucucugcccu	24	aaaagcuggguccgagugacauga	24	auaggacuuuggcuucucugcccuuccacuucccauacauucucauucccucuucuuugugcggucacgauuaaacaacgucaaaauuggaggggacaaaauuRgaggggacgagaguguaugggaaguaggagRgcagaaaagcuggguccgagugacauga	...((((((.(((((.(((((.((((.(((((((((((((((((.(((((((...(((((.(..((.(((((............)))))))..).)))))....))))))).))))))))))))))))).)))).))))).)))))))))))...........	-76.7	NW_007545463.1:174383..174704:+
mdm-miRn-109	agugaucuagacuuuugaaauuuc	24			agugaucuagacuuuugaaauuucauccaaRgguRcaccuguuugaccucuuaaagRcuauaauaauuuuuuaccauuugaugaaauuucaaagguccggaucacuuga	((((((((.((((((((((((((((((.((.(((......................................))).)).)))))))))))))))))).))))))))...	-36.6	NW_007546005.1:242776..243096:-
mdm-miRn-110	aucucuagaucucuuccaccaagg	24			aucucuagaucucuuccaccaaggucacaagaucaagugauucggccauuucaaauuucauccagcaguccaccuguuuugaccccuuaaaagguguaauaauuuuuagccguuggaugaaauuugaaaggcccagaucacuugauccggugaccuuggugaaagagauuuggaga	.((((((((((((((.((((((((((((..((((((((((((.((((.((((((((((((((((((.((.(((((..(((((....))))))))))............)).))))))))))))))))))))))..))))))))))))..)))))))))))).))))))))))))))	-100	NC_024239.1:7358798..7359119:-
mdm-miRn-111	augugacuugguggauuagaacca	24	aauccaccaacucacauuaucugg	24	aauccaccaacucacauuaucugggucauugaaauuuaaucuaacgguugcaaacaggauccuauuuuaaaaguuauaauaauuuuauucguuggaucaaauuucaauggaccagaugaugugacuugguggauuagaacca	((((((((((.(((((((((((((..(((((((((((.(((((((((.........................................))))))))).)))))))))))..))))))))))))).)))))))))).......	-62.6	NC_024254.1:3700192..3700513:+
mdm-miRn-112	auccuccugaucggugucugug	22			auccuccugaucggugucugugggcYguuagauuuYuaucaaauggcuaYaaacaggagggcccucuaaaaguuauaauaauuguagccguuggauaaaaauucaauggcccacaaacaccRguYaggaggaucc	((((((((.((.(((((.(((((((.(((.(((((.((((.((((((((......((((....)))).................)))))))).)))).))))).))).))))))).))))).)).))))))))..	-57.1	NC_024248.1:30155642..30155961:+
mdm-miRn-113	auucgaugaucuugguggaagaga	24	ucuauuaagguuaucagaucaagu	24	ucuauuaagguuaucagaucaagugaucugaacguuugaaauuuuauucaacaacuRacuuguuuugacuucuuaaaaacuauaauaauuuuuaaccguuggaugaaauuucaaaugcccggaucacuugauucgaugaucuugguggaagaga	(((((((((((((((.((((((((((((((..((((((((((((((((((((.........(((((.........))))).................))))))))))))))))))))..)))))))))))))).))))))))))))))).....	-64.4	NC_024253.1:11498404..11498725:-
mdm-miRn-114	agauuuggauccucuacugaaccc	24			agauuuggauccucuacugaacccaaggagaggauccuucugaucaagaaguaugggccguuggauuuucauucaacggcuauaauuauuauaacuuuaaagggacccucuguuuauuaccguugaauuuucuuccaaccgaccacacuucuuggucagaaugaucaucuccuugggcucaggagaggauccaaauccua	.((((((((((((((.((((.((((((((((.((((.(((((((((((((((.(((.(.((((((.....(((((((((..((((...............((((...))))..))))..))))))))).....)))))).).))).))))))))))))))).)))).)))))))))).)))).))))))))))))))...	-106.3	NC_024251.1:29522112..29522432:-
mdm-miRn-115	auuucaaauguccggauugugugc	24			acacaauccgRacauuugaaauuugaucMaacagcuacaaacaggggcccacuuuaaaaRuuauaauaacuuuagcuguuguuucaaauuucaaauguccggauugugugc	((((((((((.(((((((((((((((...((((((((.....(((........................)))))))))))...))))))))))))))).))))))))))..	-43.46	NC_024243.1:5628033..5628353:+
mdm-miRn-116	aagcucaggauggggauccucaug	24	aggauccccaucuugagcucagga	24	aagcucaggauggggauccucaugagcaacYcauYugaaccguucaaauuugauuuaacggcugcaauuauuauaacuuuuagaggacccccuauuuaaagucguuggaucaaaauuuaacgacccagauWggcugcuugggaggauccccaucuugagcucagga	.((((((((((((((((((((..(((((.(..((.((...((((.((.(((((((((((((((....................(((....)))......))))))))))))))).)).))))...)).))..).)))))..)))))))))))))))))))).....	-68.41	NC_024247.1:24014430..24014751:+
mdm-miRn-117	uaaacugagucuccugagcaaagg	24	cuuuaauccuuaggcucaguu	21	uaaacugagucuccugagcaaaggauccggaucguugacauuugaucuaacggcuacaaauaaaggggcccucuaaaaguuauaguaauuguagccguuagaucaaauuucaacgguccagauccuuuaauccuuaggcucaguu	..((((((((((...((..((((((((.((((((((((.((((((((((((((((((((.((....(((.........)))....)).)))))))))))))))))))).)))))))))).))))))))..))...))))))))))	-76.3	NC_024242.1:7908399..7908719:+
mdm-miRn-118	ggaguggcugcugaauuguucagc	24			ugaacaauucaacaMccacuacugcuuauacccaaucuuguguggacacgucYaaguuuuaauuuuuuuaaucaaaauuuggacacguguccacaSggRauuggguauaagcaggaguggcugcugaauuguucagc	(((((((((((.((.(((((.(((((((((((((((((..((((((((((((.(((((((.(((.....))).))))))).)))..))))))))).)).))))))))))))))).))))).)).)))))))))))..	-71.4	NC_024251.1:3575824..3576145:+
mdm-miRn-119	aggauagggauucuacugacuagu	24	uguuuaagagaauucccauccuaa	24	aggauagggauucuacugacuaguauaucuuaaccguucaaauuuaaucaaacgacucuaaacagaaugaucauuuaaaaguuauaauaauuauaaucguuggauuaaauuugaacggucaagauaagcuguuuaagagaauucccauccuaa	(((((.((((((((..(((.((((.((((((.(((((((((((((((((.(((((...........(((((.........)))))...........))))).))))))))))))))))).)))))).)))).)))..)))))))).)))))..	-56.5	NC_024239.1:16725509..16725830:-
mdm-miRn-120	ucuccggaucuaaacauuc	19			ucuccggaucuaaacauucagaacucagggaucaaaugauucgggucuuaaaaauuugauccaacaguuaaaagaagagaaguuaaucaaaacuuuuaaaagccacaauaguuuuuugcuguaagaucaaauuuuaaaggucugaaugaauugaucccggagcuccggauguuuugaucuggagagg	((((((((((.((((((((.((.(((.((((((((.(.(((((((((((.(((((((((((..(((((.((((((..(((((((......)))))))..............)))))))))))..))))))))))).))))))))))).).)))))))).))).)).)))))))).))))))))))..	-81.59	NC_024243.1:21694330..21694645:+
mdm-miRn-121	auccggugaucuugguggaagaga	24			ucuucuauaaagaucaucagauuaaguaauucgaauuuuugaaauuucaucuaaugggccaccuguuuuggcaucuuaaaaauuauaauaauuuugagccguugaaugaaauuucaaagguccggaucacuugauccggugaucuugguggaagaga	((((((((.(((((((((.((((((((.(((((.((((((((((((((((.((((((((((.......))))..(((((((..........))))))))))))).)))))))))))))))).))))).)))))))).))))))))).))))))))..	-65.5	NW_007545318.1:1303002..1303321:-
mdm-miRn-122	aaucgaaucuaagacaucucacuu	24			aaucgaaucuaagacaucucacuuauaaguYaagagaaauacRacuagaccguaguacuaaguggcaguucauuaauaaauuaaagauauguguuugagagugcuuuucaugaaucgauuuuuaaugcuaauauaaauagugcuuuugaugccacuuaguaguuaggauuuagugguauuucucuuuauuuguaagugaMaugucuuagYuucgauucu	(((((((.(((((((((.((((((((((((.(((((((((((.((((((((..(.((((((((((((..(((.......((((...((((..((((((((((...............)))))))).))..))))...)))).....))))))))))))))).)..)).)))))).))))))))))).)))))))))))).))))))))).)))))))..	-84.64	NC_024253.1:28560419..28560738:-
mdm-miRn-123	acggaacagagugggacgagacgu	24			acggaacagagugggacgagacguuccgucccacguuuggugcgccuaaaacagguggaacgcgcuguuccacgugacgaguuuugggugaauuuucguuccaccucacccccccggaacaacuuguuccacauucguggaacacaaaauuauaaucucucugucucauucuucuuucuccuuguuuccaucugagggcaucuuugcuuccucuccguuccguccaguccuguccugucccguccugucgcauuccguuccgucc	(((((((.(((((.((((.((((...(((.(((....))).))).......((.(((((((.....))))))).)).........((((((..............))))))...((((((....((((((((....)))))))).................................................(((((((....)))..))))...))))))..(((.......)))...)))).)))).))))).)))))))..	-84.74	NC_024244.1:22731224..22731544:-
mdm-miRn-124	acacgauuuauggaucccuagaau	24			aucauggagaucugugaaucYugucuguuuaucguacauugugcggucaguuuuguuaYguacuguuuguguuuaauuuuaaauaaaaauauuuaaaaugauuuaugaccgcauaauguaugaugaauagacacgauuuauggaucccuagaau	.((..((.((((((((((((.((((((((((((((((((((((((((((...(((((......(((((.((((((....)))))).))))).....)))))....)))))))))))))))))))))))))))).))))))))))))))..))..	-68.1	NC_024240.1:14557812..14558132:-
mdm-miRn-125	acuugaucccugggcuuuggag	22	caaagcccagggaucaagug		caaagcccagggaucaagugauccgagccuucaaaacuugaucccugggcuuuggag	(((((((((((((((((((................)))))))))))))))))))...	-35.69	NC_024250.1:8540488..8540807:-
mdm-miRn-126	aauccaacgguccgugugauuugc	24			aaaucacacgaucgguuagaucaaaauucaauuacuacaaacaggaagucccucuaaaguuauaauaauuguagucguugaauuuuaauccaacgguccgugugauuugc	((((((((((..(.(((.(((.((((((((((.(((((((..(((.....)))...............))))))).)))))))))).))).))).)..))))))))))..	-35.93	NW_007546181.1:613400..613719:+
mdm-miRn-127	acacgugucgacucuggauugggu	24	acucaaucccggauggacacgugu	24	acucaaucccggauggacacguguccaaguuuugauuaaaaaaauaaaaauuuggacacgugucgacucuggauugggu	(((((((((.((((.((((((((((((((((((.(((.....))).)))))))))))))))))).).))))))))))))	-43	NC_024244.1:21584924..21585245:+
mdm-miRn-128	aaagaucuggguucggacuugucc	24			acuugucgaacccagaucuucuucgaaucuacaaauacugagccuaaggaucaaaugauccaagccguugaaauuugaucaaacaguuacaauuauuauaacuuuuagcggaRccccuauuuguagauguugaaucaaauuucaacacccuggauuauuugaucguuagacucaguuuuuguagauccggcaaagaucuggguucggacuugucc	((..((((((((((((((((..(((.(((((((((.((((((.((((.((((((((((((((.(..(((((((((((((..((((.((((((............................)))))).))))..)))))))))))))..).)))))))))))))).)))).)))))).))))))))).)))..))))))))))))).)))..))..	-100.04	NW_007545279.1:417849..418170:-
mdm-miRn-129	aauuugaucuaacggcuaaaguu	23			aauuugaucuaacggcuaaaguuauuauaaauuuuaaagggaccuccuauuuguagccauuggaucaaauuu	((((((((((((.(((((((((................(((....))))))).))))).)))))))))))).	-20.6	NC_024251.1:18123777..18124098:+
mdm-miRn-130	aagugaucuggaucuuuaaaauuu	24	auuuuaaagauccagaucucuuga	24	aagugaucuggaucuuuaaaauuugaucaaacaguuaaaaauuaguauagcuuuugaaaguuuuuacuaacuuuucuguuuuuagccauuugaucaaauuuuaaagauccagaucucuuga	(((.(((((((((((((((((((((((((((..((((((((((((((.(((((....)))))..)))))........)))))))))..))))))))))))))))))))))))))).)))..	-52.5	NW_007545063.1:234756..235076:+
mdm-miRn-131	aggauggagauccucaugagcagc	24			aggauggagauccucaugagcagcccauccggaccguucaaacuugauccaacRgcuguaauuauuauaacuuuuagaaaggucauuuguuugaagccguuggaucaaauuucaacagccuugauguguugcucaugaagauucccaucuugagcuca	(((((((.((((.(((((((((((.((((.((.(.(((.(((.((((((((((.(((.(((.((..((.(((((....))))).)).)).))).))).)))))))))).))).))).)))..)))).))))))))))).)))).))))))).......	-62	NC_024240.1:15019030..15019351:+
mdm-miRn-132	guccgaaucuccgaacuugaugga	24	aaguucggggauccggaccauuga	24	aaguucggggauccggaccauugaaauuugaucRaacgguuaaaguuauuauaacuuuuaaagugagcccRuguuuauagucguuugauuaaaRuucaaugguccgaaucuccgaacuugaugga	((((((((((((.((((((((((((.(((((((.(((((..(((((((...)))))))....((((((....))))))..))))).))))))).)))))))))))).))))))))))))......	-55.4	NC_024250.1:30348816..30349137:-
mdm-miRn-133	aauauggaucuggcuucuuugucc	24	agagaagccaggucuacguaauau	24	aauauggaucuggcuucuuuguccucucaauuccccaauacauuuccaucucuucuuauuuguacguuuacgguuaauuuacauuaacauuuuauaucauuauuauuuuuuguuuuauuaucucuauaaaaaaaucaauauaaaauguuguuauggcuuaaccgugaucguacaaaauagaagagaauaagaguguauuugaacugaaagggcagagaagccaggucuacguaauau	....(((((((((((((((((((((.(((.(((...(((((((((...((((((((..((((((((.((((((((((.(((...(((((((((((((........((((((((............))))))))....)))))))))))))...))).)))))))))).))))))))..))))))))....))))))))).))).))).)))))))))))))))))))))........	-93.2	NW_007545520.1:945059..945380:+
mdm-miRn-134	aguccggaucuccaaacuuagugg	24	uuggggauccggauuguuaa		uuggggauccggauuguuaaaauuugauccaacggcuaaaguuauuauaacguuuaauguaggcuccuguuuguagccguuaggucaaauuucaacaguccggaucuccaaacuuagugg	((((((((((((((((((.((((((((((.((((((((..((((...))))........(((((....))))))))))))).)))))))))).)))))))))))))))))).........	-56.3	NW_007545334.1:930363..930683:+
mdm-miRn-135	ucuccggaucuuuacauuuga	21			ucuccggaucuuuacauuugagcucaggaucaaauguuucagaccuuuaaaauuuaauccaacaguuaaaaauagaaaaguuagcaaaaaaaauuuaaaaacuauaauaguuuuuagcuguaugaucaaauuuuaaagauccgaauuauguaauuccugaguuucaaauguauagauccggaga	(((((((((((.(((((((((((((((((....(((.(((.((.(((((((((((.(((..((((((((((((.....((((.................))))......))))))))))))..))).))))))))))).)).))).))).....))))))).)))))))))).)))))))))))	-70.53	NC_024239.1:26742391..26742709:-
mdm-miRn-136	auccgaacuguugaaauuugaucc	24	aucaaauuuuaacgguccggauc	23	auccgaacuguugaaauuugauccaacggcuauaaauagagauccucuaaaguuauaauaauuguagucguuagaucaaauuuuaacgguccggauc	(((((.(((((((((((((((((.(((((((((((.(((((...)))))............))))))))))).))))))))))))))))).))))).	-41.7	NW_007545719.1:435295..435615:-
mdm-miRn-137	aaucuaacggucaagaggaugucc	24	cuugaccauuaaauuugacu		cuugaccauuaaauuugacuuuaaugaaauuauguggcugaaauuaaaucacaggcuacagaaucucaaccacauaauuucauuaaagucaaaucuaacggucaagaggaugucc	(((((((.(((.(((((((((((((((((((((((((.(((.(((................))).))).))))))))))))))))))))))))).))).))))))).........	-47.99	NC_024239.1:27004462..27004781:-
mdm-miRn-138	ucucguacuagguugaauuac	21	uauucaaccaagugcgaugac	21	uauucaaccaagugcgaugaccaauuaugcgaaucaacgguuccucucguacuagguugaauuac	.((((((((.(((((((.((((................))))....))))))).))))))))...	-20.8	NC_024248.1:7101252..7101570:+
mdm-miRn-139	auauccagacuauugaaauuugau	24			auauccagacuauugaaauuugauccaacgacugaaguuauuauaacuuuuaaagugggucauuguuuguagccguuuaaucaaauuuuaguggcacggauucccu	..((((...(((((((((((((((..((((.(((((((((...)))))))....................)).))))..)))))))))))))))...)))).....	-24.4	NW_007545089.1:899078..899399:+
mdm-miRn-140	uccgaacuauugaaauuugau	21	aauuuuaaugacucggaugauacg	24	uccgaacuauugaaauuugauccaacggcuaaaauuauuauaacuuuuaaaguggaccccuguuuguaacuguuggauuaaauuuuaaugacucggaugauacg	(((((..(((((((((((((((((((((...((((.......((((...))))........))))....)))))))))))))))))))))..))))).......	-32.76	NC_024242.1:6188542..6188860:+
mdm-miRn-141	augguccgaauaucugaauuugau	24			uaucuggaucauugaaauuugauccaacggcuaaaauuauuauaacuuuuaaaguggRucccuguuuguagccguuugaucaaauuucaaugguccgaauaucugaauuugau	....((((((((((((((((((((.((((((((((((.......((((...))))........)))).)))))))).))))))))))))))))))))................	-42.86	NC_024253.1:21295292..21295611:+
mdm-miRn-142	aagagaucaggauccucgggauca	24	aaggaucuugaucuccugcuuagg	24	aagagaucaggauccucgggaucaaacaacauaggcuguuaaauuuuaauccaacggcuauaauuauuauaauuuuagaagaauucucuguuuauaaucguuagaucaaaauccaacgauccauauuguuugauccuaaggaucuugaucuccugcuuagg	..((((((((((((((.((((((((((((.((.((.((((..(((((.(((.(((((.(((((.......((((((...))))))......))))).))))).))).)))))..))))..)))).)))))))))))).)))))))))))))).........	-58.82	NC_024251.1:15852828..15853149:+
mdm-miRn-143	aucuggguucuugaaauuugaucc	24	aucaaauuucaagggccuauaugg	24	aucuggguucuugaaauuugauccaacgauuguaauuauuauaacuuuuagauaggcucucuauuuguaacaguuggaucaaauuucaagggccuauaugg	...((((((((((((((((((((((((..(((................(((((((.....))))))))))..)))))))))))))))))))))))).....	-40	NW_007545746.1:160533..160853:+
mdm-miRn-144	agugaucuagaccuuucaaauuuc	24			agugaucuagaccuuucaaauuucauccaacggcccacuuguuuugacaucuuagaaacuguaauaauuuuuugccguuggguaaaauuuaaaaggucuagaucauuugaucc	((((((((((((((((.((((((.((((((((((......(((...(((..........)))...))).....)))))))))).)))))).))))))))))))))))......	-44.4	NW_007545751.1:700100..700421:-
mdm-miRn-145	aucuccggaucucuuccacuaagg	24			aucuccggaucucuuccacuaaggucaucaaaucaaauuauccagaccuuuaaaauuucauucaacggacaaaaauuauuacacuuuuuaaaguaucaaaacaggugggucguuggaugaaauuucaaaggcccauaucacuugaucuagugauYuugguagaagagaugaggagagga	.(((((..((((((((.(((((.(((((...(((((..........(((((.((((((((((((((((.((...........((((....))))...........))..)))))))))))))))).)))))..........)))))...))))).))))).))))))))..)))))...	-58.5	NW_007545648.1:2944338..2944659:+
mdm-miRn-146	auuguagccguuggaucaaaaucc	24	auccaacgguuauaaacaggga	22	auccaacgguuauaaacagggagcucaucuaaaaauuauauuaauuguagccguuggaucaaaaucc	(((((((((((((((....(((.....)))..............)))))))))))))))........	-18.57	NW_007545546.1:38185..38506:-
mdm-miRn-147	aucuccggaucucuuccaucaagg	24			aucuccggaucucuuccaucaagguucuagaucaagugaucuggaugaucuagauuuucaaauuucauucaacggcaaaaaauuaucacaacuuuuaaagagucaaaacaggugagccguugaaugaaauuugaaaugucuggaucacuuaauucaguaaccuugguggaggauauccgaagagga	.(((.(((((.((((((((((((((((((((((....))))))))(((((((((((((((((((((((((((((((.........((((...((((........))))...))))))))))))))))))))))))).))))))))))............)))))))))))))).))))).)))...	-87.7	NC_024241.1:10399963..10400284:-
mdm-miRn-148	aauagguguggucucucuguggcc	24			aauagguguggucucucuguggccucaauaagugacuaacacguauuuaugaucuuaacuuugcuuaauuuuguuuucauaaauuuaauauguaucuaacacucauugaggccauagagaagcuacacuuauuuu	((((((((((((.((((((((((((((((.((((......((((((((((((........................))))).....)))))))......)))).)))))))))))))))).))))))))))))..	-55.02	NW_007545216.1:4766123..4766444:+
mdm-miRn-149	aauuuggggugucugaauauaauc	24			auucacacaucccaaauuacuucucccagaccuuuuuaauuuuuuaauauuuucuacacaccacuagcacuugauagaaaaauauuaaaaaauuaaaagggugugggagaaguaauuuggggugucugaauauaauc	(((((.((((((((((((((((((((((.(((((((((((((((((((((((((((((.............)).))).)))))))))))))))))))))))).)))))))))))))))))))))).)))))......	-70.22	NC_024249.1:14665091..14665412:-
mdm-miRn-150	aaagauccggaucacuugauuc	22	aagugaucugaaucuuuaaaauuu	24	aagugaucugaaucuuuaaaauuugaucaaacggucaaaaauuauaauaguuuuugaaaguuuuuacuaacuuuucuguuuuuagccauucgaucaaauuuuaaagauccggaucacuugauuc	((((((((((.(((((((((((((((((.((.((((((((((((...))))))))))(((((......)))))..(((....))))).)).))))))))))))))))).)))))))))).....	-44.5	NW_007545903.1:19636..19953:-
mdm-miRn-151	aagugauccggaucuuugaaauuu	24	auuucaaaaaccugaaucacuuaa	24	aagugauccggaucuuugaaauuucaucaaaacggcaaaaaaacuauuauagcuuuuaggggucaaaacaggugaaccauuggaugaaauuucaaaaaccugaaucacuuaa	(((((((.(((...((((((((((((((.....(((...............))).....((.(((.......))).))....))))))))))))))...))).)))))))..	-32	NW_007545222.1:426244..426564:+
mdm-miRn-152	aagugauccgaacucuugaaauuu	24	aaauuucaagggcccaaaucacuu	24	aagugauccgaacucuugaaauuuugauuaaauggcuaaaauuauuacaacuuuuaaaaauagucucuguuuuuagcuauuugaucaaauuucaagggcccaaaucacuu	.((((((..(..((((((((((((.((((((((((((((((.....((((((.........)))...)))))))))))))))))))))))))))))))..)..)))))).	-37.04	NW_007545430.1:321534..321850:-
mdm-miRn-153	auuuggacccuugaaauuugaucu	24	ugaucaaauuucaaagguccau	22	auuuggacccuugaaauuugaucuaaWgacuaaaauuauuauaacuuuuWaaRgagcucMauauuuauaguuguuggaucaaauuucaagggccccuuaaaaaauuauaauauuuuuagucaauugaucaaauuucaaagguccau	...((((((.(((((((((((((....((((((((.((((((((.((((.((.(.((((..............(((((......))))))))).).)).)))).)))))))).))))))))....))))))))))))).)))))).	-47.93	NC_024255.1:6811953..6812273:+
mdm-miRn-154	uuuuaugggcuccaccacucu	21			uuuuaugggcuccaccacucuucaguguuucccacucguuuuaugggcuccuccacucuucaaugcuuuuccccuauuuaaaaaggccaauugcaggugaagaaaaugugugcugauaaacuaguuguuaguuauugauagugcacuugcauaugagagagcacgugcaaaaaaauuaguuauuagucaucgagaaugcaguugaggaaagguaaguuggugggaaauacugggaagugucgaagcccauaaaacg	(((((((((((.(..((((.(((((((((((((((.((.(((((....(((((.((((((((.(((..((..(((........)))..))..)))..))))))...(((((.(((((..((((((..((((((.(((...((((.(((........))).))))...)))...))))))..)))))).))).)).))))))).)))))...))))).))))))))))))))))).))))..).)))))))))))..	-89	NW_007546051.1:4019375..4019693:+
mdm-miRn-155	agugugcugggaacacgauucggu	24	accgaaucaaguucccgacacacu	24	agugugcugggaacacgauucgguacgccaaauauaaugauauaauugguuggaaacuuaaaauaaaaauccaacuaauuguauuaugauauuugguguaccgaaucaaguucccgacacacu	((((((.(((((((..(((((((((((((((((((.((((((((((((((((((...............)))))))))))))))))).)))))))))))))))))))..))))))).))))))	-70.56	NC_024242.1:16831705..16832026:-
mdm-miRn-156	aaucugaaccauugaaauuugauc	24			aaucugaaccauugaaauuugaucaaacgguuaaauuaguauaauuuugaaaauaaacuucuauuuguaauuauuuaaucaaauuucaaugguuc	.....((((((((((((((((((.(((.(((((...(((.....................)))....))))).))).))))))))))))))))))	-27.36	NC_024245.1:15097371..15097691:+
mdm-miRn-157	agggaucugagcuguugaaauuuc	24			agggaucugagcuguugaaauuucauccaacggcuaaaguuaucauaacuuuuaaaguggacucucuguuuguagcuguggauuaaauucaucaacgguucggaucucgaacuu	.((((((((((((((((((((((.(((((.((((((((((((...)))))).......((((.....)))).))))))))))).)))))..)))))))))))))))))......	-45.2	NW_007545201.1:853646..853749;+
mdm-miRn-158	acggaauagaggggaacgagacgu	24			guugaaguugauuuuuuguuuuguaacuguugauuaagguaccguuugguacgugggacgggacggaauagaggggaacgagacgu	(((...(((..(((((((((((((..(((((.....(.(((((....))))).)..))))).))))))))))))).)))..)))..	-23.4	NC_024251.1:11556006..11556091;-
mdm-miRn-159	aaguggauccgugcuauugaaauu	24			aaguggauccgugcuauugaaauuuaaucaaacggcuacaaacaaggguccacuuuaaaaguuauaauaacuucagccguuugaucaaauuucaauggcacggauccauugauuu	.((((((((((((((((((((((((.(((((((((((......((((.....))))..((((((...)))))).))))))))))).)))))))))))))))))))))))).....	-58.4	NW_007545523.1:1083622..1083942:-
mdm-miRn-160	aaaucuccagauccuuaggacuug	24	uuaaggauucggagauucg	19	uuaaggauucggagauucgaauuauugaaauuugauccaacauuuucaaacaaggaucauuuuaaaaaugauaauaauuguagccguuugaucaaauuucaagaauucaaaucuccagauccuuaggacuug	(((((((((.(((((((.(((((.(((((((((((((.(((.....(((......(((((((...))))))).....))).....))).))))))))))))).))))).))))))).)))))))))......	-47.3	NC_024245.1:24724331..24724652:+
mdm-miRn-161	aggcgaucuaggaaguugaaauuu	24			aggcgaucuaggaaguugaaauuugaucuaacaacuacaaacaugaggcucucuaaaaguuauaauaauuguagccguugYaucaaauuucaacYauccaaaucgccugc	(((((((...(((.(((((((((((((.((((..((((((..((..((((.......))))...))..))))))..)))).)))))))))))))..)))..)))))))..	-35.4	NC_024239.1:23715297..23715618:-
mdm-miRn-162	aucuggaucuaaauugugggauuu	24			aucuggaucuaaauugugggauuuuaagaaucuuuaaauucuaaccguuuaucguacaucgagugguccgaagauuuuuuuauuuaaaauuaaauacaaauaauaccuaaugaaaacugaccacaugaugcaugaagaacggcgagaaugugacgauucuuaggauccccacaaagagaauccggaga	.(((((((((...(((((((((((((((((((.(((.(((((..((((((.((((.(((((.((((((...((...((((((((....((((........))))....)))))))))))))))).))))).)))).))))))..))))).))).)))))))))))).)))))))..)).)))))))..	-71	NC_024252.1:2869153..2869474:-
mdm-miRn-163	aagugauccgagcuuuugaauuuu	24			aagugauccgagcuuuugaauuuucauuuaacggccKacauguuuugaucucuuaaaaacuauaauaauuuuuuuggcguuggaugaaauuucaaagguccggaucacuuga	((((((((((.(((((((((.((((((((((((.((.....(((((.........)))))...............)))))))))))))).))))))))).))))))))))..	-42.75	NW_007546113.1:820816..821137:-
mdm-miRn-164	cuuaguugguauucagggagc	21			ucccugSaugccaucuaagcaaauuKucaauaagaMugcugauuuuucuuaguugguauucagggagc	((((((.((((((.(((((.(((((..((.......))..)))))..))))).)))))).))))))..	-23.7	NW_007545250.1:1090294..1090612:+
mdm-miRn-165	aacuaauagcucguuuggaugugc	24	ucuaaaagagcuguaaguuucuaa	24	aacuaauagcucguuuggaugugcuuucaaaauaacuaaaagcguauuuugagaaaauguuuuuacauuccaaaagcacuugaagugcuuucugcaagaagcacaaguuaagugcuucuuccaggaagcacuuuaaguguuuuuauaggauuuacuugcauuuuuauuaagaauuaguucuaaaaaaaauuucaccaaaagugcuuucggucauuuuaaaagcacaucuaaaagagcuguaaguuucuaa	((((.(((((((.((((((((((((((.(((((.(((.((((((..(((((.((((((((........((((((((((((((((((((((((((.(((((((((.......))))))))).)))))))))))))))))))))))...))).......))))))))....((((....))))..............))))).)))))).))).))))).)))))))))))))).))))))).)))).....	-103.26	NC_024244.1:21740554..21740875:+
mdm-miRn-166	aaugauccgaguuguugaaauuug	24	caguccggaucauuugauc	19	aaugauccgaguuguugaaauuugauccaacgauuacaaacagaggaucccuuuaaaaguuauaauaauuauaaccguuggaucaaauuuuacaguccggaucauuugauc	(((((((((.(((((.((((((((((((((((.........(((((...)))))....(((((((...))))))))))))))))))))))))))).)))))))))).....	-43.2	NC_024239.1:21135851..21136170:+
mdm-miRn-167	aagauccacucugaaucucugugu	24			aagauccacucugaaucucuguguuuggagcgugcagaccgagagguccaggcuauucaaaguuuuagguuuuugugaagcggcaagugaaaugggcuaaugaagauguagguuaaaauuaaguggucugaaucucucaauccacggcuucagaggcauagaucuagaguggaucucaaucc	.((((((((((((.((((.(((.(((((((((((..((..(((((((.(((((((((...((((((((((((((((..(((..............))).)))))))).....)))))))).))))))))).)))))))..))))).)))))))).))).)))).))))))))))))......	-69.2	NC_024239.1:28296851..28297172:-
mdm-miRn-168	auaucuguuagccaauucaagac	23	gucuugaauuugguaacagaugua	24	auaucuguuagccaauucaagacauuccauuaaaugaccgguaaaauugacauaugucaagcacgugagaggacaaaaacauaauacggugccuaucuuuagaaauucauguuucauuugauucacuugaguauuaugugauuuacgacaugucaauuuuaauugucuuuuaauagauugucuugaauuugguaacagaugua	((((((((((.(.(((((((((((.((.((((((.(((...(((((((((((..((((......(((((.........(((((((((((((...(((....(((((....)))))....))).))))...)))))))))..))))))))))))))))))))...))).)))))).)).))))))))))).).)))))))))).	-70.6	NC_024248.1:28567283..28567603:+
mdm-miRn-169	aacuaaucugggcucuugaaauug	24	aaggauccagauuaauugauga	22	aacuaaucugggcucuugaaauugauucaacggcuacaaacaYgggcacacuuuaaaaguuguaauaacuuuaacuguuggaucaaauuucaaggauccagauuaauugauga	...(((((((((.((((((((((((((((((((............(((.((((...)))))))...........)))))))))).)))))))))).)))))))))........	-37.9	NC_024250.1:26099495..26099816:-
mdm-miRn-170	aacgugauuuaacugugaccacau	24			guaguuacaguuaaaacaugucaacauuuuauauuauuuuuuuauagagauaauaugucaaaaaugaauaguaauauaauauguuaacgugauuuaacugugaccacau	((.((((((((((((.(((((.(((((.((((((((((.(((......((((...))))......))).)))))))))).))))).))))).)))))))))))).))..	-35.8	NC_024247.1:6235407..6235727:+
mdm-miRn-171	aagcucaugauucuguugaccagc	24			aagcucaugauucuguugaccagcacacaugaguMguuggauuuuaauuRaacgauuacaaacagagaucRcucuaaaguuauaauaauuuuagccguuagauuaaaauccaacagcuuacaugYgcugYucagcaggaucRugagcuugu	(((((((.(((((((((((.((((.((..(((((.((((((((((((((.((((..........(((....)))((((((((...))))))))..)))).)))))))))))))).)))))..)).)))).))))))))))).)))))))..	-62.6	NC_024242.1:20250379..20250700:-
mdm-miRn-172	acccgaaucuccgaacuugaugga	24			caucaaguucgaggauucgaaccguugaaauuugauccaacggcuacaaauaaagguuuauuuuaaaaguuauaauaacuuuaaccguuaaaucaaauuuuaacaacccgaaucuccgaacuugaugga	(((((((((((.(((((((....(((((((((((((..(((((....((((((....))))))..(((((((...)))))))..)))))..)))))))))))))....))))))).)))))))))))..	-49.2	NW_007546204.1:646199..646520:-
mdm-miRn-173	aaaugauccggacuauugaaauuu	24	auuucaaagacucggaucauuuga	24	aaaugauccggacuauugaaauuugauccaacggcuacaauuauuauaacuuuagagaggcccuauguuuguaaccauuggaucaaauuucaaagacucggaucauuuga	(((((((((((.((.((((((((((((((((.((.(((((.(((.....(((....))).....))).))))).)).)))))))))))))))))).).))))))))))..	-44.1	NW_007545500.1:464..785:-
mdm-miRn-174	aaucugaacccuugaaauuugauc	24			aaucugaacccuugaaauuugauccaacgauuaaaauuauuauaacuuuuaaaagguucccuguuuguaaccguuggauaaaauuucaaagguucggauuaauug	((((((((((.(((((((((.((((((((.(((((((......((((((...))))))....)))).))).)))))))).))))))))).)))))))))).....	-36.3	NW_007545077.1:149749..150070:-
mdm-miRn-175	aucugagccauugaaauuugauc	23			aucugagccauugaaauuugauccaacgguaacaaacaagggaccaucuagaaguuauaauuauuguagucgugagaucaaauuucaaugucYcagaugg	(((((.(.(((((((((((((((..((((..((((......(((.........))).......))))..))))..))))))))))))))).).)))))..	-31.32	NC_024243.1:576583..576903:+
mdm-miRn-176	aaguuacacaucugaacaagaguc	24			aaguuacacaucugaacaagagucguuagauuuuguuagauaaaaagaucuaaugauuuuuauucagcuauguaacuuaa	((((((((...(((((.(((((((((((((((((..........))))))))))))))))).)))))...))))))))..	-30.5	NC_024245.1:17882084..17882405:-
mdm-miRn-177	auuuggauccuugaaauuugauua	24			auuuggauccuugaaauuugauuaaauagcuaauguuacuagaacuuuuaaaaggacccucuauuuuuaguuguugaaucaaauuucaaggauucgaa	.((((((((((((((((((((((.(((((((((...........(((....)))............))))))))).))))))))))))))))))))))	-36	NW_007545402.1:832403..832723:-
mdm-miRn-178	aacgugacuuaacugugaucauac	24			guggucacgauuaaaucucguuaauauuuuauauuauuuuuuuauagauauaauaagauaaaaauaaauaguaauauaaaauguuaacgugacuuaacugugaucauac	(((((((((.((((.((.((((((((((((((((((((..(((((...(((......)))...))))).)))))))))))))))))))).)).)))).)))))))))..	-35.7	NC_024245.1:20926206..20926527:-
mdm-miRn-179	uucaagguuuccuggagcuuc	21			uucaagguuuccuggagcuucuuugcuugauuaaguucagaaauuaagaagcuccacgaaaccuugaaug	(((((((((((.(((((((((((...((((......)))).....))))))))))).)))))))))))..	-35.6	NC_024248.1:21132516..21132834:+
mdm-miRn-180	gaacgucuugugacuguaaaucca	24			gacuuauaguuacgugauauuuuuuauucaaugaugcauuguuuuucucuacgugauaauguguuguugaaucagaacgucuugugacuguaaaucca	((.(((((((((((.(((.((((..((((((((((((((((((...........)))))))))))))))))).)))).))).))))))))))).))..	-32.1	NC_024254.1:8260304..8260625:+
mdm-miRn-181	aucuguaccauugaaauuugauuc	24	auuucaauagcacggauuuccuga	24	aucuguaccauugaaauuugauucaacgacugaaguuauuauaacuuuuaaaauggaucacuguuuguagccguuugaucaaauuucaauagcacggauuuccuga	((((((.(.((((((((((((((.((((.(((((((((...))))))...((((((....)))))).))).)))).)))))))))))))).).)))))).......	-28.6	NW_007545341.1:3561298..3561618:+
mdm-miRn-182	agugugcugggaacgcgacucggu	24			agugugcugggaacgcgacucgguacaccaguuMuuRuacaagugguugaauacuugaaaacaaauuucaaccacuuguaucaugcauuugauguaccgagucguguuuYcgauacacYga	.(((((.((.(((((((((((((((((.(((......((((((((((((((...(((....)))..))))))))))))))........))).))))))))))))))))).)).)))))...	-57.54	NC_024245.1:3655552..3655870:+
mdm-miRn-183	aagugaucuggaucuuugaaauuu	24	auuuuaaagguucggaucauuuga	24	aagugaucuggaucuuugaaauuuuauuuaacgguaaaaaauuauuauagcuuuuaagaaaucaaaacagguggaccguuggaugcaauuuuaaagguucggaucauuuga	(((((((((((((((((((((((.(((((((((((..............((((...............))))..))))))))))).)))))))))))))))))))))))..	-38.11	NC_024251.1:8380591..8380911:-
mdm-miRn-184	aaagaacguaugaguuuggaccuc	24			ggucuaaaccaaacuucuguuaaucuucuuguuaaaRaaacucacgugauagucacauaaguuuguucaccagaagauuaaagaacguaugaguuuggaccuc	(((((((((((.((((((.((((((((((.((.....(((((...((((...))))...)))))....)).)))))))))))))).)).)).)))))))))..	-34.9	NW_007545776.1:431197..431517:-
mdm-miRn-185	acuacggucuagugauguuucucu	24			acuacggucuagugauguuucucuucauuuguaagugagaggucuuauguacgauucucgacaaaugugaauuugaauuacauuauuacuaguac	..(((....((((((((((((((..(((((((...((((((.((........))))))))))))))).))....)))..)))))))))...))).	-18.9	NW_007545658.1:57072..57393:+
mdm-miRn-186	agacgacugagcaagaagaaa	21			uuguuuugguuuguuuucuuagagcaguuccaccggaacacuauuaggccggcacccaguaaaaaaaaggggccgggacucagucaauccacuccaggccauucaauugccuggcacccagcccaagcuggucuccaggccagcccauaauugacagagcuagggaccggccuauuagcgugcguuuugugggaauggcgccaaggaaaugcaagacgacugagcaagaagaaa	...(((((.((.(((.(((.......(((((...))))).(((.((((((((..((.(((.........((((.(((....(((......)))((((((.........))))))..))).))))..(((((((....)))))))..............))).))..)))))))).)))..((((((((.(((........)))..))))))))))).))).)).))))).....	-86.1	NW_007545243.1:348794..349112:+
mdm-miRn-187	gacguccucuucaacuuuguagaa	24			gacguccucuucaacuuuguagaauRgcccaaauccugaaaacaucaucuucaugcccagaagucacaauuaagcaugaaauuggcguuuucuggaguugaguucWucuacaauguuuWagaggacggccu	..((((((((..(((.(((((((...((.(((.(((.((((((.(((..(((((((.................)))))))..))).)))))).))).))).))...))))))).)))..))))))))....	-49.53	NW_007545881.1:1077197..1077518:-
mdm-miRn-188	aucuggaacuuugaaauuugauuc	24	auuucaaaaguccagauggguugc	24	aucuggaacuuugaaauuugauucaacgacuacaaauagaagaccucuuuaaaaYuuauaauaauuaRagccauuggauccaauuucaaaaguccagauggguugc	(((((((..(((((((((.(((((((.(.((.....................................)).).))))))).)))))))))..))))))).......	-24.71	NC_024240.1:15890293..15890613:-
mdm-miRn-189	cucucucuaaggaacucgg	19	cggauccuuacgaugaauu	19	cucucucuaaggaacucgggaaaauagcccaauaacuucgggagaaggggugcccccucacaaagggggauauagucugcugaucggauccuuacgaugaauu	...((((((((((.((.(((.......))).......((((.(((....(((((((((.....)))))).)))..))).))))..)).)))))).)).))...	-32.5	NC_024241.1:8628302..8628617:+
mdm-miRn-190	agggauauuuugcucacuacuuuc	24			agggauauuuugcucacuacuuucaagugaugguaacgcucaccacucuuuuuauuaucguugaauauguuuaaauuucgagauRuguguaguaYauaaacacaaaucuuaaaauuuaaccucacaauaaguagagugguaagcauuauuaccacuugagggugguaagaaaaauacacccuau	((((.((((((.((.((((((((((((((.((((((.(((.((((((((.((((((...((.((....(.((((((((.(((((.(((((.........))))).))))).)))))))).))))))))))).)))))))).))).)))))).)))))))))))))).)).))))))..))))..	-67.7	NC_024244.1:24477449..24477770:-
mdm-miRn-191	uucgagguuuucugaagc	18			uucgagguuuucugaagcuucuuugguugauuaaguucauaaauuaagaagcuccacaaaaccucgagug	.((((((((((.((.((((((((....(((......)))......)))))))).)).))))))))))...	-28.1	NC_024248.1:21200446..21200761:-
mdm-miRn-192	aaguguaccaucucucuaauagag	24	acuagagagaugguacaacuaaug	24	aaguguaccaucucucuaauagagaugagacccauaugcguuggagggucuuaucuuuacuagagagaugguacaacuaaug	.(((((((((((((((((.((((((((((((((............)))))))))))))).)))))))))))))).)))....	-47.6	NC_024241.1:20063027..20063348:-
mdm-miRn-193	aacgcuccggauuaauugauuagg	24			uaaucaauuaauucggguuYuugaaauuugaucaaacgaRuacaauuauuauaacuuuuaaaYaauucuauguuuguauccguuaaaucaaauuucaacgcuccggauuaauugauuagg	((((((((((((((((((..((((((((((((..((((..(((((.(((....................))).)))))..))))..)))))))))))).)).))))))))))))))))..	-37.55	NC_024252.1:4359272..4359593:-
mdm-miRn-194	aaugguucggaucuucaaacuuga	24			aagucugaagauccagaYuauugaaaaaugaucaaacggcuaaaRuuauuauaacuuuuaaaguggaaccuuguuuguagccguugaaucauuuuucaaugguucggaucuucaaacuuga	((((.(((((((((.((.((((((((((((((..((((((((...........((((...)))).............))))))))..)))))))))))))).)).))))))))).))))..	-46.55	NC_024250.1:19576253..19576574:+
mdm-miRn-195	uuaacuccguuagaacuucuaucc	24			uuaacuccguuagaacuucuauccauuuuuugucccuucaaaacccuuuauuuuggguggaaguuuuuauagaguuagcc	.((((((.((.((((((((((((((..(((((......)))))..........)))))))))))))).)).))))))...	-24.5	NC_024245.1:21860403..21860723:+
mdm-miRn-196	auguguuauuggauugagaacgcc	24			cuucccucguccaauaaugcaauauaucaugugcaaguuuuucuccacauggcaauguguuauuggauugagaacgcc	.....((((((((((((((((.....(((((((..((.....)).)))))))...)))))))))))).))))......	-24	NW_007545539.1:339859..340179:-
mdm-miRn-197	acacgcucccacuguuagauugau	24			acacgcucccacuguuagauugauuuuaaugaaauuaugugguugauauuaaaacacaggccacauaaucucaaccauacaauuucauuaaaguuaaauccaacgguggugaguguguccc	((((((((((((((((.(((((((((((((((((((.(((((((((.((((..............)))).))))))))).))))))))))))))).)))).)))))))).))))))))...	-54.14	NW_007545980.1:1655793..1656113:+
mdm-miRn-198	aauccgaacucuugaaauuugauc	24	aauuucaaugguccggauuuua	22	aauccgaacucuugaaauuugauccaacggcuaaaguuauuauaauuuuuaauaggaccuccuguuucuaaccguuugaucaaauuucaaugguccggauuuua	((((((.(((.(((((((((((((.(((((..(((((((...))))))).((((((....)))))).....))))).))))))))))))).))).))))))...	-37.8	NW_007545297.1:1381229..1381549:-
mdm-miRn-199	aauacuguguugaucucuuggugg	24			aauacuguguugaucucuugguggggcagaguauucugggggucgucgcacauggaugauccaaggauggaggaauuggggcauagguuuggguuuaaccuuaggcugucugauaaggagcggaagugcauuguuauagggaaaaaaagagguugaggaggcuuugcuuggauuccacuuuugugugguugcagagguucucacugcaaaggaggugcauagggaugc	....((((((..((((((((((((((((((....)))).((((((((.......)))))))).........((((((.(((((.((((((...(((((((((......(((.((((.(((((....))).)).))))..)))......))))))))).))))))))))).))))))(((((((((....))))))))))))))))....)))))))))))))......	-74.6	NC_024251.1:17594592..17594913:-
mdm-miRn-200	aaggauccgaauuauuugauga	22	aaacaauuugaguccuuaaaau	22	aaacaauuugaguccuuaaaauuugauucaaMggcuaaaguuauuauaacuuuuaaagugggcccauauuuuuagccguuggaucaaauuucaaggauccgaauuauuugauga	(((.((((((.((((((.(((((((((((((.((((((((.(((....((((...))))......))).)))))))).))))))))))))).)))))).)))))).))).....	-37.1	NC_024255.1:3307157..3307476:-
mdm-miRn-201	aaggguccgaauuguuugauga	22	ucaucaaacaauucggacc	19	ucaucaaacaauucggaccucuaaaauuugaucYaacggYuaaaguuauuauaacuuuuagaguggaYccuguuuuuagccauuggaucaaauuuuaaggguccgaauuguuugauga	((((((((((((((((((((.((((((((((((.((.((.(((((........((((...)))).........))))).)).)).)))))))))))).))))))))))))))))))))	-51.13	NW_007545565.1:489873..490192:+
mdm-miRn-202	uuuaaaggucugaaucacuugauc	24	aagugauuugaauuuuugaaauuu	24	aagugauuugaauuuuugaaauuucauccaacggucaaaaauuauuauaaauuuuaagaaauuaaaauagguaggccguuaaauaaaauuuuaaaggucugaaucacuugauc	((((((((((.(((((((((((((.((..(((((((.........(((..(((((((....)))))))..))))))))))..)).))))))))))))).))))))))))....	-32.8	NW_007545670.1:314861..315182:+
mdm-miRn-203	aagugauuuggauuuuugaaauuu	24	aagagcuccgaucacuugaucugu	24	aagugauuuggauuuuugaaauuugaucacaacgguuauaaaaacagagguucauuuuaaaaguuauaauaauuuuaguuguuugaucaaauuuuaagagcuccgaucacuugaucugu	((((((((.((((((((((((((((((((((((((((((...(((.................)))...))))))...)))))..)))))))))))))))).))))))))))).......	-33.4	NW_007545395.1:826705..827025:+
mdm-miRn-204	auggaacggagugggacgagacgu	24			auggaacggagugggacgagacguuccgucccacguuuggugcgcuaaaacggguggaaugcgcuauauuccacgggccgaauuuugugugaauuuucguuccaucuuacccucuggaaugacucguuccacaucuguggaacacaaaauuauaaccucucugucuccuucuucuuccucuuuguuuccaucugaugggcaucuuuguucccucuccguuccguccc	(((((((((((.((((.((((.((.(((((...(((((.........))))).((((((((.....))))))))(((...((((((((((......((((((((..........)))))))).....(((((....)))))))))))))))....)))...................................))))))).))))...)))).)))))))))))...	-75.3	NW_007545867.1:69671..69991:+
mdm-miRn-205	acacgagccguuggauuuugaucc	24	uuaaugacccguguuaugug		acacgagccguuggauuuugauccaaugguuacaauuauuauaacuuuuagaauaacccuucuguuuguaaccuuugaaucaaaauuuaaugacccguguuaugug	(((((.(.((((((((((((((.(((.((((((((.............(((((......))))).)))))))).))).)))))))))))))).).)))))......	-32.84	NW_007545673.1:696026..696347:-
mdm-miRn-206	aucugagcucuugaaauuugaucu	24	aaguuucaagcacccagaugaacu	24	aucugagcucuugaaauuugaucucYaauaacuguaauuauuauaacuuuugaaacgaccucuuuuuguagcuguuaaaucaaguuucaagcacccagaugaacu	(((((.(..(((((((((((((....((((.((((((............................)))))).))))..)))))))))))))..).))))).....	-20.09	NC_024244.1:18194729..18195049:+
mdm-miRn-207	aaugacuaagagauuugaacuguu	24	caguccaaauuuuuuaaucuuugu	24	aaugacuaagagauuugaacuguucaaguuuuugaauuuuugugaaguaggccaauagaauagacuaauagggggcauagaauugaaauugagcaguccaaauuuuuuaaucuuugu	...((.(((((((((((.(((((((((..((((((..(((((((.......((..(((......)))...))...)))))))))))))))))))))).))))))))))).)).....	-27.1	NC_024240.1:11243631..11243951:+
mdm-miRn-208	aaucuccggaucccuagaauuugg	24			aaaucuuagagauccYaagaucuggauuugugaaauuugaucaaacgYcuacaaaRaugaggRRcRucuaaaaguuauaauaauuauaaccguuugauuaaauuucaaggguccgaaucuccggaucccuagaauuugg	((((.((((.(((((..((((.(((((((.(((((((((((((((((.((.((....))))............(((((((...)))))))))))))))))))))))).))))))).))))..))))).)))).))))..	-43	NC_024246.1:11209953..11210274:-
mdm-miRn-209	aggggcguguugagaaugaaucuc	24			aggggcguguugagaaugaaucucacaucaaacgaccauaugcucuccaagcacccuguuguguuguccacuuguuaggcuugaaaauucaccacaagugaggggacauguuaagaaugcuaacaaagagaagucuucggcuaaaccuuaauacgauagaaaaaugucguggccuuaauaguucucacaugcaauagcgccgucccuuaaauuuuaacccgauggacaacuuuguugcacuauucuucggagcgugcgucgccguucgauguaagauucauucuuaacacuucuccuau	(((((.(((((((((((((((((.(((((.((((..(.((((((((...((((..((..((((((.(((((((((..((..(((....)))))))))))).)).))))))...))..))))......(((((.(....((((..........((((((......)))))))))).....).)))))...((((((((.(..((((..................))))..).)))))))).........)))))))).)....)))).))))).)))))))))))))))))..)))))..	-98.1	NW_007545690.1:2396018..2396339:+
mdm-miRn-210	auuucaauaguccggaucauuuga	24			aaaugauYugggccauugaaauuugauYuaaugRcuacaauuauuauaacuuuuagagggccucuuguuuguagccguuugaucaaauuucaauaguccggaucauuuga	(((((((.(((((.(((((((((((((..((((.((((((.((......(((....)))......)).)))))).))))..))))))))))))).))))).)))))))..	-34.77	NC_024243.1:11263081..11263402:+
mdm-miRn-211	agugaucugagccuuugaaauuug	24	uuuaaagguccgaaucacuugauc	24	agugaucugagccuuugaaauuugaucuaacaguuaaaaacagauaaaguaaaaacuuuuaaaaguuauaauaauuuuuuaccguuugaucaaauuuuaaagguccgaaucacuugauc	((((((.((.(((((((((((((((((.(((.((...........(((((....))))).((((((((...)))))))).)).))).))))))))))))))))).)).)))))).....	-34.3	NW_007545798.1:240178..240498:-
mdm-miRn-212	auucuggagauucgugaaucgugu	24			auucuggagauucgugaaucguguucguuRaucguauaugaugaacgaauaugauucacgaauuucRagaaucc	(((((.(((((((((((((((((((((((.(((......))).))))))))))))))))))))))).)))))..	-39.1	NC_024246.1:14193668..14193989:-
mdm-miRn-213	aaugcauccgaacuauugaaauuu	24	auuucaauagcccaaauauauuac	24	aaugcauccgaacuauugaaauuugaucaaacgacuacaaauagaggcccuccucuaaaguuauaauaauuguaguuguuggaucaaauuucaauagcccaaauauauuac	............((((((((((((((((.(((((((((((.((((((....))))))............))))))))))).))))))))))))))))..............	-38.2	NC_024244.1:16921808..16922129:-
mdm-miRn-214	aucuggaccguugaauuuuaaucc	24	auuugaacgguccgaaugaacuac	24	aucuggaccguugaauuuuaauccaacagcuucaaacaagaugucuuuauaaaauuauaauaauugcagccguuugaucaaauuugaacgguccgaaugaacuac	...(((((((((.((.(((.(((.(((.(((.(((.....(((............))).....))).))).))).))).))).)).)))))))))..........	-25.2	NW_007545967.1:1166197..1166517:-
mdm-miRn-215	agaucucuggauccuuaggauuug	24	uaagaauuaagagauccgaac	21	uaagaauuaagagauccgaacccuuaaaauuuaauucaauggcuacaaacaRggagcuMucuaaaaguuauaauaauuguagccguugaauYaaauuucaaaaguccagaucucuggauccuuaggauuug	((((.(((.(((((((.(.((..((.((((((.(((((((((((((((......((((.......)))).......))))))))))))))).)))))).))..)).).))))))).))).)))).......	-39.02	NC_024255.1:19108213..19108534:+
mdm-miRn-216	agaagaucugacgagaauccuauc	24			uaggguccucaucggauccucuuuccgagaauucuagggaucauuaaucauguauuuuauaguauauuguacggucagaaauRauuuuaaauuauauuuuuuaaaauugaacaRaaacaguaucugacgaaaacugaucacaugauguacgaugagRggacaagauuaaaggaucccggagauccucacaaagaagaucugacgagaauccuauc	((((((.(((.(((((((.(((((..(((...(((.((((((.((((((.(((..(((((.(((((((((..((((((.....((((((((........))))))))..........(((...))).......))))))..))))))))).)))))...))).))))))..))))))..)))..)))..))))).))))))).))).))))))..	-68.7	NC_024246.1:5126311..5126632:-
mdm-miRn-217	agugauucggaucuuuaaaauuug	24			agugauucggaucuuuaaaauuugauccaacgauuaaaaauaaagaaauuaguagaaaauuuuaaaacuacaauaauuuuuaccguuugaucaaauuucaaagaucuaaauu	...((((.((((((((.((((((((((.((((...........((((((((((((............))))..))))))))..)))).)))))))))).)))))))).))))	-28.5	NW_007545695.1:307408..307729:+
mdm-miRn-218	accaauccggacucuugaaauuug	24	aaggacccggauugauggauuu	22	accaauccggacucuugaaauuugauuuaacgguuaaaguuauuauaacuuuuaaaaagagccccuguuuuuagccguuagaucaaauuucaaggacccggauugauggauuu	..((((((((..(((((((((((((((((((((((((((.........((((...)))).........)))))))))))))))))))))))))))..))))))))........	-47.99	NW_007545249.1:3064632..3064953:+
mdm-miRn-219	aaugacacggauucucugauuugg	24			aaaucaRagaaucugugucauugaaauuugauYcaacgacuacaaacauggguccacuuuaaaaguuauaauaacuuuagucRuuugaucaauuuucaaugacacggauucucugauuugg	((((((.(((((((((((((((((((.(((((.(((.(((((....................((((((...)))))))))))..)))))))).))))))))))))))))))).))))))..	-44.7	NW_007546262.1:1915165..1915486:+
mdm-miRn-220	uuagaucugaauggaauccucauc	24			auucuuccggauccaaaugguggggaucauauagaucuucacauccuaacuguuuaucauauaucgugcgaucaaaaaucauuugaauuuuauuauuuaaaauuaaacauaaauagucuccgacaaaaauugacuguacgauauaugaugaauagcuaagaugugagaaucuuuagaauccuaucauuuagaucugaauggaauccucauc	(((((..((((((.(((((((((((.((.((.((((.((((((((.((.(((((((((((((((((((((.((((......(((((((......)))))))..............(((...))).....)))).))))))))))))))))))))).)).)))))))).)))).)))).))))))))))).))))))...))))).......	-76.5	NC_024251.1:6035760..6036081:+
mdm-miRn-221	augugucgauugauuaguuguau	23			acaccuaaucaauugauacgugucauuucauuuaguucuaauuaacuuucauauuaaauguuaguuuuucaauuuugcaaaaaauuaaauaagauuaaguuaaaugacaugugucgauugauuaguuguau	(((.((((((((((((((((((((((((.((((((((......((((..(((.....)))..))))....((((((....))))))......)))))))).)))))))))))))))))))))))).)))..	-45.3	NW_007546202.1:340476..340796:-
mdm-miRn-222	aucaaaucagggaauccggacuau	24			aucaaaucagggaauccggacuauuYaaauuugaucaaacgacaaaaguuauuauaacuaaguggguccauguuuauagccguugcaucaaauuuuaaugauccgaaucuucugauWugauga	((((.(((((((.((.((((.((((.(((((((((..((((......(((((...(((...(((....)))))).)))))))))..))))))))).)))).)))).)).))))))).))))..	-32.2	NW_007545297.1:746267..746588:-
mdm-miRn-223	aacguaugugccuguauuuugagc	24	ucgaaauaugacgcgguaugcuau	24	ucgaaauaugacgcgguaugcuauauguuauuauacaaguagagaaaaauucuuucaagcauccaucuccuuguauaaugacauacaacguaugugccuguauuuugagc	((((((((((.((((.((((...((((((((((((((((..((((......((....))......))))))))))))))))))))...)))))))).).)))))))))..	-32	NC_024244.1:21428162..21428482:-
mdm-miRn-224	auagauuaguaguaagacacgugu	24			auagauuaguaguaagacacgugucauucaucugucauguuauuaauccaauggauguaaugucucaugaaaugauaaRgaaggcuacaYguguccuauuacuaaucuauca	((((((((((((((.((((((((((.((((((..(((((.(((((((((...)))).)))))...)))))...)))...)))))).))..))))).))))))))))))))..	-36.6	NC_024255.1:8111824..8112145:+
mdm-miRn-225	augacacuugaucuauugaacagu	24	auuguuagguacaucaagugucau	24	auuguuagguacaucaagugucauaauacaauuaguugaauacguaaaaaaauauacaacuauuuguauuaugacacuugaucuauugaacagu	((((((.((((.(((((((((((((((((((.((((((.(((..........))).)))))).))))))))))))))))))).)))).))))))	-39.8	NW_007545251.1:206414..206734:+
mdm-miRn-226	uggauaguucaaugugcuca	20			ggcauagugggcauccaacgagaggcccggccgcgggcuauuuagcucaauaccgagcgcgcaccuaacaauugcgucguuaccacugagcuguaagggcucucaaccacauggauaguucaaugugcuca	((((((.((((((((((..((((((((((....)))))....(((((((......((((((((.........)))).)))).....)))))))......))))).......))))).))))).))))))..	-47.6	NC_024244.1:4775122..4775439:+
mdm-miRn-227	acggacuguugaauuuugaucaaa	24			acggacuguugaauuuugaucaaacgguuacaaauaggaggccYYucuaaaaguuaaaauaauuguagYcguuugaucaaaaucuaacgRucugugu	(((((.(((((.((((((((((((((.((((((.((...(((..........)))....)).)))))).)))))))))))))).))))).)))))..	-30.8	NC_024250.1:24326213..24326534:+
mdm-miRn-228	auauaacguaugugucuguguuuc	24	ggacgguacgucauauguua		ggacgguacgucauauguuauuauauaaguugaggaaaguuuuuuuuauuaaauauucuucacuuguauaauaacauauaacguaugugucuguguuuc	(((((((((((.((((((((((((((((((.((((((.((((........)))).)))))))))))))))))))))))).)))))).))))).......	-39.5	NW_007545857.1:6237096..6237417:-
mdm-miRn-229	aacgauguauuauugaacugag	22	uaguucaauaauacauuguuuu	22	uaguucaauaauacauuguuuuguguaaauuuucuuuucauauaacgauguauuauugaacugag	((((((((((((((((((((.((((.(((......))))))).))))))))))))))))))))..	-27.9	NC_024251.1:6290565..6290884:-
mdm-miRn-230	aucuccggaucucuuucacuaagu	24	auuuggagaaagggauccggaa	22	aucuccggaucucuuucacuaaguccucuucaucaacuaauccagauRuuugaaauuugaucRaacgacuacaaguaggggcucauuuuaaaaguuauaauaacuuuagccguuggaucaaguuuuaagggcucggauugauugauagggaagauuuggagaaagggauccggaa	...((((((((((((((.(((((((.((((.(((((.((((((((.(.((((((((((((((.((((.(((.((((...((((.........))))......))))))).)))).)))))))))))))).))).)))))).))))).)))).))))))).)))))))))))))).	-73.71	NC_024249.1:20688200..20688521:-
mdm-miRn-231	ucaacuucuacagguacgcauc	22	ugugcaccagagaaguugaag	21	ugugcaccagagaaguugaaguagaagaugcaccauauaaacugaucugaucuucagcuucaacuucuacagguacgcauc	((((.(((.(((((((((((((.((((((....................)))))).)))))))))))).).))).))))..	-30.96	NC_024239.1:17781076..17781394:+
mdm-miRn-232	aaucugugucauugaaauuugauc	24	auuuucaaugguucagauucuuuga	25	aaucugugucauugaaauuugaucuaacYgcuacaaacaugaccuacuuuaaaagauauaauaacuucauccguuagaucaauuuucaaugguucagauucuuuga	((((((..(((((((((.((((((((((............................................)))))))))).)))))))))..))))))......	-26.8	NC_024251.1:3760858..3761178:-
mdm-miRn-233	acacgaaauaaagugggacgaggc	24			acacgaaauaaagugggacgaggcguuaugucccacguuuggugcgcuuaaaacggauggaaugcacuguuccacgggacgaauuuugggugaauuuucguuccuccucacccccuggaacgacucguuccacauauguggaacacaaaauuauaacauuuccaucuccuucuucuuccuccuuguuuccauccgagggcaucuuuacucccucuccguuccgucucguccuaucucgucccgucccgucccauucuguucugucccgucc	..(((.((((.(((((((((.((((..(((....(((..(((.(((.......(((((((((.(((.(((((((.(((..((.....(((.((((....)))).)))))..))).)))))))....(((((((....))))))).......................................))))))))))))((((..........))))...))).)))...))).......)))..)))).))))))))).)))).))).......	-81.5	NC_024254.1:340978..341299:-
mdm-miRn-234	cuuggacugaagggagcuccc	21			ugagcuuucuucaguccacucacggaagggcaaaggguuugaauuagcugccgacucauucauucaaacucaguagaaaaggaguggauauuucuacugcgaaugugugaaugaugcgggagauaaauuucauucuuuucuucucugugcuuggacugaagggagcuccc	.(((((((((((((((((..((((((.(((.((((((..(((((((.((.(((..((((((((.((..(.(((((((((...........))))))))).)..)).))))))))..))).)).)))..)))).))))))))).))))))..)))))))))))))))))..	-76.2	NC_024241.1:4457037..4457353:-
mdm-miRn-235	aucaauccggacucuugaaauuug	24			aucaauccggacucuugaaauuugaucuaacagcuaaaauuauaguaacuuuuaaaagagccauuguuuuuagcaMuuggauuaaauuucaaagcccguauugaugg	((((((.(((.((.((((((((((((((((..(((((((..(((((..((((....))))..))))))))))))..)))))))))))))))))).))).))))))..	-34.6	NW_007545502.1:1361527..1361847:-
mdm-miRn-236	auuucaacggucuguauugccugc	24	aggcgauccaaauuguugaaauuu	24	aggcgauccaaauuguugaaauuugauauaacgguuacaaacagaggguauucuaaaguuauaaWaauuguaaccguuugaucaaauuucaacggucuguauugccugc	(((((((.((.((((((((((((((((..(((((((((((((((((....))))...))........)))))))))))..)))))))))))))))).)).)))))))..	-42.4	NW_007546157.1:3733161..3733481:-
mdm-miRn-237	augugauugugaacucguuucaug	24	auggaaugaguucacuauuacgug	24	auggaaugaguucacuauuacgugauauuucgauccaauaacacguugucaugugaaggaaaacuuacacauaaacauuuauuacuggacaaaaagaugucaugugauugugaacucguuucaug	(((((((((((((((.((((((((((((((...((((.(((.....(((.((((((((.....))).)))))..)))....))).)))).....)))))))))))))).))))))))))))))).	-47.8	NC_024241.1:33032219..33032538:+
mdm-miRn-238	aagugauccgaucuuuugaaauuu	24			aagugauccgaucuuuugaaauuuaauccaacaguuaaaaacauagauccauuuuaaaaguuauaauaauuuuaauuguugggucaaauuucaaaaauccggaucauuuga	((((((((((...(((((((((((.(((((((((((((((.............................))))))))))))))).)))))))))))...))))))))))..	-37.35	NC_024241.1:29077740..29078061:+
mdm-miRn-239	aagugaucuggauuuuuaaaauuu	24	auuucaaaggcucggaucacuuga	24	aagugaucuggauuuuuaaaauuucaucuaacgguaaaaaauuauuaWagcuuuuaacgagucaaaauagguagaccguuagaugaaauuucaaaggcucggaucacuuga	(((((((((((.(((((.(((((((((((((((((......(((((...((((.....))))...)))))....))))))))))))))))).))))).)))))))))))..	-44.3	NW_007545375.1:554424..554745:+
mdm-miRn-240	aaaugauccgggcuauugaaauuu	24	auuucaaugguccgaauaauuuga	24	aaaugauccgggcuauugaaauuugauuuaacggcuacaaauagggggccucuaaaaguuauaauaauuguagucguuggaucaaauuucaaugguccgaauaauuuga	((((.((.((((((((((((((((((((((((((((((((.((...(((........)))....)).)))))))))))))))))))))))))))))))).)).))))..	-48	NC_024240.1:778286..778606:-
mdm-miRn-241	aggaguggcugcugaaaauucagc	24			ugaacaauucagcagccucuccugcuuauauucaauuucguguggacauguguccaaguuuugauuaaaaaaauaaucaaaacuugaauacguguccacucgggauuagguguaagcaggaguggcugcugaaaauucagc	((((...((((((((((.((((((((((((((.(((((((.((((((((((((.(((((((((((((......))))))))))))).)))))))))))).))))))).)))))))))))))).))))))))))..))))..	-89.1	NC_024242.1:16431002..16431322:-
mdm-miRn-242	aagaauccggauuguuugaugagg	24	uuaucaaacaauauggguccuug	23	uuaucaaacaauauggguccuugaaauuuguuccaaggguuaaaaauaaggguccauuuuaaaaguuauaauaacuuuaaccguuggaucaaauuucaagaauccggauuguuugaugagg	((((((((((((.(((((.(((((((((((.(((((.((((((....................(((((...))))))))))).))))).))))))))))).))))).))))))))))))..	-47.7	NC_024243.1:14685756..14686077:-
mdm-miRn-243	auacgguuugguacacuaaguguu	24	auacuugauguaucaguccgu	21	auacgguuugguacacuaaguguuauaauauaaguaguuaaauacuuaaaaaaaaaucaacugauuguauuaugauacuugauguaucaguccgu	..((((.((((((((.(((((((((((((((((.(((((...................))))).))))))))))))))))).)))))))).))))	-33.51	NW_007545342.1:4431307..4431627:+
mdm-miRn-244	aaaugaucuggaucguugaaauuu	24	aauuuuaacgaccaagaucacuug	24	aaaugaucuggaucguugaaauuugaucaaaugguuacaaacagagaaccccucuaaaguuauaauaauuguagccguuggaucaaauuuuaacgaccaagaucacuug	...((((((((.((((((((((((((((.(((((((((((((((((.....))))...))........))))))))))).)))))))))))))))))).))))))....	-44.4	NC_024240.1:12999522..12999843:+
mdm-miRn-245	agugaucugagucuuugaaauuug	24	auuucaaauaucuggaucacuuga	24	agugaucugagucuuugaaauuugaucaaacgaucugggucauuugauuccuuaaaaacuauaauuauuuuuugucguuggauuaaauuucaaauaucuggaucacuuga	(((((((((.((.((((((((((((((.((((((..(((((....)))))...(((((.((....)).))))))))))).)))))))))))))).)).)))))))))...	-34.2	NC_024243.1:14366980..14367300:-
mdm-miRn-246	cugaaguguuugggggaaccc	21			guucccucaaacaccucauuggaaauuaauagggaguccuaaguaauccaucucucucucucucccucucuuuacugaaguguuugggggaaccc	((((((((((((((.(((.((((.......((((((.........................))))))...)))).))).))))))))))))))..	-32.71	NC_024251.1:4890528..4890844:-
mdm-miRn-247	auuugggcucuugaaauuugaucc	24	ucaaauuccaaggguccagau	21	auuugggcucuugaaauuugauccaacggccauaaauaaaggacuucuuaaaaaguuauaauaauuuuuacuguuggaucaaauuccaaggguccagau	(((((((((((((.(((((((((((((((............(((((......))))).............))))))))))))))).)))))))))))))	-41.01	NC_024248.1:15496782..15497103:+
mdm-miRn-248	guuagaucaucuccaacugaaugg	24	auucgauuggagauggucuuac	22	guuagaucaucuccaacugaaugguucaaagggucgaaaauaguccgaaaaccgucuccaaucgagggucaggccaaauggcucgugggcccuauggccuuuuggcccucgguuggagaugguuuuuuguaacagagcuaugcuuggccuggccuucgguuggagacaguaagaaauaugacuauauacuguucauuaaaauauuaauuucuuggaggaccagaagacuaaaaggaacccucuaacccucauucgauuggagauggucuuac	((.(((((((((((((.(((((((((...((((((.....(((((.((((((((((((((((((((((((((((((...((((....))))...)))))...))))))))))))))))))))))))).........((((....))))((((((((((...(((((...........(((((........).))))...........))))))))))).))))..)))))....).)))))..))))...))))).))))))))))))).))	-117.1	NW_007546201.1:686031..686351:+
mdm-miRn-249	auuggaagugauguacuggacgug	24	cacgucuaauacaucacu	18	auuggaagugauguacuggacgugauggaagugagugauguacuuaacaugaugaaagugauguaccgccacuuucaucacgucuaauacaucacu	......(((((((((.(((((((((((((((((.(((..((((...((.........))...)))))))))))))))))))))))).)))))))))	-46.4	NC_024239.1:26638124..26638219;-
mdm-miRn-250	aguaggauccugagcagaugcuca	24	gcaucuacucaggauccuacugac	24	gcaucuacucaggauccuacugaccaacacauguugauugaaaaucuaacgacccuuguguaugggucagucgcuuaaaagaguucuucuguuuguaaccguuggaugaaaauccaacggcccuuguguaugggucaguaggauccugagcagaugcuca	((((((.((((((((((((((((((.(((((.(((((((...)))).)))(((((........)))))....((((....))))..............(((((((((....)))))))))....)))))...)))))))))))))))))).))))))...	-78.8	NW_007546152.1:13654..13974:-
mdm-miRn-251	acggaacggagugagacgaggcgu	24			acggaacggagugagacgaggcguucagucccacguuuggugcgucuaaaacggguggaacgcgcuguuucacgggacgaauuuugggugaauuuucguucugccucaccccuuggaacaacuuguuccacauccguggaaacacaaaauuauaaccucucugucuucuuuuucuuccucguuguuuccauccaaggacaucuuugcuccuucuccguuucgucccauucuguuccaucccg	..(((((((((((.((((((((((((.(((((.....(((((((((((.......))).))))))))......))))))))....((((((..............))))))..(((((((...))))))).....(((((((((......................................)))))))))..(((((((....)).)))))...))))))))).)))))))))))......	-79.6	NC_024245.1:24858186..24858507:+
mdm-miRn-252	auuuccggaucucuuccaccaagg	24	ccuuggugaaagagaucca	19	auuuccggaucucuuccaccaaggccaccggaucaagugauccggacccuugauauuugauccaauggcuaaaauuauuauaacuuuuaaagggggccccuguuuuuagccguuggaucaaauuuuaagggccugYaucacuugauccgguggccuuggugaaagagaucca	......(((((((((.(((((((((((((((((((((((((.(((.(((((((.((((((((((((((((((((................((((...))))..)))))))))))))))))))).))))))).))).))))))))))))))))))))))))).))))))))).	-114.87	NC_024242.1:14451278..14451599:-
mdm-miRn-253	ugagcuccggcuguuuagauc	21			aucuaaacagcgggagcucaagaucaagcgauacugacuuucaaauuuugauccaaugguuaaaaaaagagaaguuuuuaaaaauuauaauaauuguugaccguuggaucaaauuuuaaagguccgaaucaguuaauccuugagcuccggcuguuuagauc	(((((((((((.((((((((((....((((((.(.((((((.(((.(((((((((((((((((.........(((((....)))))..........))))))))))))))))).))).)))))).).))).)))....)))))))))).))))))))))).	-70.21	NW_007545146.1:541144..541461:+

## Sheet: S5
Table S5. miRNA family members information.
Family name	Number of family members	Family member
MIR156	31	mdm-MIR156a mdm-MIR156aa mdm-MIR156ab mdm-MIR156ac mdm-MIR156ad mdm-MIR156ae mdm-MIR156b mdm-MIR156c mdm-MIR156d mdm-MIR156e mdm-MIR156f mdm-MIR156g mdm-MIR156h mdm-MIR156i mdm-MIR156j mdm-MIR156k mdm-MIR156l mdm-MIR156m mdm-MIR156n mdm-MIR156o mdm-MIR156p mdm-MIR156q mdm-MIR156r mdm-MIR156s mdm-MIR156t mdm-MIR156u mdm-MIR156v mdm-MIR156w mdm-MIR156x mdm-MIR156y mdm-MIR156z
MIR159	7	mdm-MIR159a mdm-MIR159b mdm-MIR159c mdm-MIR319a mdm-MIR319b mdm-MIR319c mdm-miRn234
MIR160	5	mdm-MIR160a mdm-MIR160b mdm-MIR160c mdm-MIR160d mdm-MIR160e
MIR162_1	2	mdm-MIR162a mdm-MIR162b
MIR164	6	mdm-MIR164a mdm-MIR164b mdm-MIR164c mdm-MIR164d mdm-MIR164e mdm-MIR164f
MIR166	9	mdm-MIR166a mdm-MIR166b mdm-MIR166c mdm-MIR166d mdm-MIR166e mdm-MIR166f mdm-MIR166g mdm-MIR166h mdm-MIR166i
MIR167_1	10	mdm-MIR167a mdm-MIR167b mdm-MIR167c mdm-MIR167d mdm-MIR167e mdm-MIR167f mdm-MIR167g mdm-MIR167h mdm-MIR167i mdm-MIR167j
MIR168	2	mdm-MIR168a mdm-MIR168b
MIR169_1	5	mdm-MIR169b mdm-MIR169c mdm-MIR169d mdm-MIR169e mdm-MIR169f
MIR169_2	2	mdm-MIR169a mdm-miRn85
MIR171_1	14	mdm-MIR171a mdm-MIR171b mdm-MIR171c mdm-MIR171d mdm-MIR171e mdm-MIR171f mdm-MIR171g mdm-MIR171h mdm-MIR171j mdm-MIR171k mdm-MIR171l mdm-MIR171m mdm-MIR171n mdm-MIR171o
MIR171_2	1	mdm-MIR171i
MIR172	15	mdm-MIR172a mdm-MIR172b mdm-MIR172c mdm-MIR172d mdm-MIR172e mdm-MIR172f mdm-MIR172g mdm-MIR172h mdm-MIR172i mdm-MIR172j mdm-MIR172k mdm-MIR172l mdm-MIR172m mdm-MIR172n mdm-MIR172o
MIR390	6	mdm-MIR390a mdm-MIR390b mdm-MIR390c mdm-MIR390d mdm-MIR390e mdm-MIR390f
MIR393	6	mdm-MIR393a mdm-MIR393b mdm-MIR393c mdm-MIR393d mdm-MIR393e mdm-MIR393f
MIR394	2	mdm-MIR394a mdm-MIR394b
MIR395	9	mdm-MIR395a mdm-MIR395b mdm-MIR395c mdm-MIR395d mdm-MIR395e mdm-MIR395f mdm-MIR395g mdm-MIR395h mdm-MIR395i
MIR396	7	mdm-MIR396a mdm-MIR396b mdm-MIR396c mdm-MIR396d mdm-MIR396e mdm-MIR396f mdm-MIR396g
MIR397	2	mdm-MIR397a mdm-MIR397b
MIR398	3	mdm-MIR398a mdm-MIR398b mdm-MIR398c
MIR399	9	mdm-MIR399a mdm-MIR399b mdm-MIR399d mdm-MIR399e mdm-MIR399f mdm-MIR399g mdm-MIR399h mdm-MIR399i mdm-MIR399j
MIR403	2	mdm-MIR403a mdm-MIR403b
MIR408	4	mdm-MIR408a mdm-MIR408b mdm-MIR408c mdm-MIR408d
MIR477	1	mdm-MIR477b
MIR482	4	mdm-MIR482a mdm-MIR482b mdm-MIR482c mdm-MIR482d
MIR535	4	mdm-MIR535a mdm-MIR535b mdm-MIR535c mdm-MIR535d
MIR827_4	1	mdm-MIR827
MIR828	2	mdm-MIR828a mdm-MIR828b
MIR1509	2	mdm-MIR7122a mdm-MIR7122b
MIR1511	1	mdm-MIR1511
MIR2111	2	mdm-MIR2111a mdm-MIR2111b
MIR2118_2	3	mdm-MIR2118a mdm-MIR2118b mdm-MIR2118c
MIR3627	3	mdm-MIR3627a mdm-MIR3627b mdm-MIR3627c
MIR5225	3	mdm-MIR5225a mdm-MIR5225b mdm-MIR5225c
MIR7120	2	mdm-MIR7120a mdm-MIR7120b
MIR7121	8	mdm-MIR7121a mdm-MIR7121b mdm-MIR7121c mdm-MIR7121d mdm-MIR7121e mdm-MIR7121f mdm-MIR7121g mdm-MIR7121h
MIR7123	2	mdm-MIR7123a mdm-MIR7123b
MIR7124	2	mdm-MIR7124a mdm-MIR7124b
MIR7125	1	mdm-MIR7125
MIR7127	2	mdm-MIR7127a mdm-MIR7127b

## Sheet: S6
Table S6. Normalized miRNA read count.
miRNAs name	Drought-sensitive phenotypes						Drought-tolerant phenotypes
	Control 1	Control 2	Control 3	Drought 1	Drought 2	Drought 3	Control 1	Control 2	Control 3	Drought 1	Drought 2	Drought 3
mdm-miR1511	67320.8	71209.9	68068.8	62686.5	71881.5	70336.5	62035	68683.4	69703.7	58484	69374.4	74852.9
mdm-miR156a	329.462	303.426	286.446	388.425	264.338	314.916	201.155	185.221	288.106	261.609	315.874	221.648
mdm-miR156aa	15.5041	5.94952	13.6904	3.53114	1.41357	4.37384	19.5815	5.24919	28.1287	15.0026	13.8628	2.42238
mdm-miR156ab	151.165	143.78	103.205	174.791	130.049	130.34	186.914	77.988	194.344	187.533	279.236	132.02
mdm-miR156ac	151.165	143.78	103.205	174.791	130.049	130.34	186.914	77.988	194.344	187.533	279.236	132.02
mdm-miR156ad	0	0.991587	1.05311	1.76557	0	0	0	0	0.852384	0	0.9902	0
mdm-miR156ae	0	0.991587	1.05311	1.76557	0	0	0	0	0.852384	0	0.9902	0
mdm-miR156b	195.739	181.46	175.869	225.993	155.493	172.329	107.698	100.485	164.51	140.65	180.216	134.442
mdm-miR156c	329.462	303.426	286.446	388.425	264.338	314.916	201.155	185.221	288.106	261.609	315.874	221.648
mdm-miR156d	193.801	180.469	179.029	225.993	154.079	174.079	107.698	98.9847	163.658	139.712	178.236	133.231
mdm-miR156e	329.462	303.426	286.446	388.425	264.338	314.916	201.155	185.221	288.106	261.609	315.874	221.648
mdm-miR156f	327.524	303.426	286.446	388.425	265.751	314.916	201.155	185.221	288.106	262.546	315.874	221.648
mdm-miR156g	195.739	181.46	179.029	227.758	155.493	174.079	108.588	100.485	164.51	140.65	180.216	134.442
mdm-miR156h	329.462	303.426	286.446	388.425	264.338	314.916	201.155	185.221	288.106	261.609	315.874	221.648
mdm-miR156i	195.739	181.46	179.029	227.758	155.493	174.079	108.588	100.485	164.51	140.65	180.216	134.442
mdm-miR156j	329.462	303.426	286.446	388.425	264.338	314.916	201.155	185.221	288.106	261.609	315.874	221.648
mdm-miR156k	327.524	303.426	286.446	386.659	264.338	314.916	201.155	184.472	288.106	261.609	315.874	220.437
mdm-miR156l	193.801	180.469	179.029	225.993	154.079	174.079	107.698	98.9847	163.658	139.712	178.236	133.231
mdm-miR156m	195.739	181.46	179.029	227.758	155.493	174.079	108.588	100.485	164.51	140.65	180.216	134.442
mdm-miR156n	327.524	303.426	286.446	388.425	265.751	314.916	201.155	185.221	288.106	262.546	315.874	221.648
mdm-miR156o	195.739	181.46	179.029	227.758	155.493	174.079	108.588	100.485	164.51	140.65	180.216	134.442
mdm-miR156p	15.5041	6.94111	13.6904	3.53114	1.41357	4.37384	19.5815	5.24919	28.1287	15.0026	13.8628	2.42238
mdm-miR156q	15.5041	6.94111	13.6904	3.53114	1.41357	4.37384	19.5815	5.24919	28.1287	15.0026	13.8628	2.42238
mdm-miR156r	15.5041	6.94111	13.6904	3.53114	1.41357	4.37384	19.5815	5.24919	28.1287	15.0026	13.8628	2.42238
mdm-miR156s	15.5041	6.94111	13.6904	3.53114	1.41357	4.37384	19.5815	5.24919	28.1287	15.0026	13.8628	2.42238
mdm-miR156t	0	2.97476	0	1.76557	2.82714	5.2486	1.78013	2.24965	0.852384	17.8156	0.9902	4.84477
mdm-miR156u	0	2.97476	0	1.76557	2.82714	5.2486	1.78013	2.24965	0.852384	17.8156	0.9902	4.84477
mdm-miR156v	0	2.97476	0	1.76557	2.82714	5.2486	1.78013	2.24965	0.852384	17.8156	0.9902	4.84477
mdm-miR156w	0	2.97476	0	1.76557	2.82714	5.2486	1.78013	2.24965	0.852384	17.8156	0.9902	4.84477
mdm-miR156x	15.5041	5.94952	13.6904	3.53114	1.41357	4.37384	19.5815	5.24919	28.1287	15.0026	13.8628	2.42238
mdm-miR156y	15.5041	5.94952	13.6904	3.53114	1.41357	4.37384	19.5815	5.24919	28.1287	15.0026	13.8628	2.42238
mdm-miR156z	15.5041	5.94952	13.6904	3.53114	1.41357	4.37384	19.5815	5.24919	28.1287	15.0026	13.8628	2.42238
mdm-miR159a	203931	204758	170146	175061	197740	157665	208706	190299	176975	158037	195782	151469
mdm-miR159b	203931	204758	170146	175061	197740	157665	208706	190299	176975	158037	195782	151469
mdm-miR159c	13.5661	13.8822	7.37177	15.8901	11.3086	7.87291	6.23047	1.49977	6.81907	3.75066	6.9314	6.05596
mdm-miR160a	149.227	154.688	181.135	178.322	141.357	109.346	105.918	96.7351	144.053	79.7015	140.608	77.5163
mdm-miR160b	149.227	154.688	181.135	178.322	141.357	109.346	105.918	96.7351	144.053	79.7015	140.608	77.5163
mdm-miR160c	153.103	166.587	195.878	194.212	147.011	121.593	118.379	108.733	157.691	85.3275	150.51	85.9946
mdm-miR160d	149.227	154.688	181.135	178.322	141.357	109.346	105.918	96.7351	144.053	79.7015	140.608	77.5163
mdm-miR160e	153.103	166.587	195.878	194.212	147.011	121.593	118.379	108.733	157.691	85.3275	150.51	85.9946
mdm-miR162a	4085.33	4883.57	4502.04	3566.45	3624.4	3485.95	2332.87	3013.04	2768.54	2344.16	2493.32	3348.95
mdm-miR162b	4085.33	4883.57	4502.04	3566.45	3624.4	3485.95	2332.87	3013.04	2768.54	2344.16	2493.32	3348.95
mdm-miR164a	9.69007	5.94952	4.21244	3.53114	7.06786	3.49907	0.890067	1.49977	3.40954	5.62599	4.951	3.63358
mdm-miR164b	2234.53	1707.51	1317.44	1251.79	1046.04	1050.6	1014.68	1234.31	1518.1	867.34	1213.99	928.984
mdm-miR164c	2234.53	1707.51	1317.44	1251.79	1046.04	1050.6	1014.68	1234.31	1518.95	866.402	1213.99	928.984
mdm-miR164d	2234.53	1707.51	1317.44	1251.79	1046.04	1050.6	1014.68	1234.31	1518.1	867.34	1213.99	928.984
mdm-miR164e	2234.53	1716.44	1319.55	1260.62	1053.11	1049.72	1020.02	1244.81	1524.92	872.028	1215.97	933.829
mdm-miR164f	2234.53	1716.44	1319.55	1260.62	1053.11	1049.72	1020.02	1244.81	1524.92	872.028	1215.97	933.829
mdm-miR166a	34343.6	32090.7	43335.5	41309	35134.3	46220.1	38272	39180	38381.2	48407.9	39552.5	48167.9
mdm-miR166b	34355.2	32106.6	43355.5	41335.5	35164	46244.6	38290.7	39200.2	38405	48426.6	39569.4	48189.7
mdm-miR166c	35452.1	33000	43846.2	42193.5	36417.8	47101	39129.1	40772	39196	49729.1	40117	48774.7
mdm-miR166d	34353.2	32103.6	43354.4	41326.6	35159.8	46238.5	38288	39198.7	38401.6	48425.7	39567.4	48177.6
mdm-miR166e	35605.2	33161.7	43966.3	42297.7	36540.8	47241.8	39268.9	40914.4	39329.9	49841.6	40248.7	48954
mdm-miR166f	34508.3	32269.2	43476.6	41439.6	35291.2	46386.3	38431.3	39344.9	38541.4	48542.9	39703.1	48371.4
mdm-miR166g	34343.6	32090.7	43335.5	41309	35134.3	46220.1	38272	39180	38381.2	48407.9	39552.5	48167.9
mdm-miR166h	34343.6	32090.7	43335.5	41309	35134.3	46220.1	38272	39180	38381.2	48407.9	39552.5	48167.9
mdm-miR166i	35605.2	33161.7	43966.3	42297.7	36540.8	47241.8	39268.9	40914.4	39329.9	49841.6	40248.7	48954
mdm-miR167a	341.091	280.619	305.402	261.304	210.622	207.32	146.861	161.975	181.558	165.029	193.089	195.002
mdm-miR167b	2438.02	3183	2173.62	3208.04	3197.5	2511.46	2907.85	2869.81	3789.7	2846.75	3318.16	2809.97
mdm-miR167c	2717.1	3446.76	2362.12	3421.67	3436.39	2707.41	3084.97	3064.03	4136.62	3052.1	3536.99	2963.79
mdm-miR167d	2717.1	3446.76	2362.12	3421.67	3436.39	2707.41	3084.97	3064.03	4136.62	3052.1	3536.99	2963.79
mdm-miR167e	2438.02	3183	2173.62	3208.04	3197.5	2511.46	2907.85	2869.81	3789.7	2846.75	3318.16	2809.97
mdm-miR167f	2759.73	3459.65	2375.81	3430.5	3447.7	2720.53	3103.66	3076.03	4141.73	3060.54	3547.89	2975.9
mdm-miR167g	2759.73	3459.65	2375.81	3430.5	3447.7	2720.53	3103.66	3076.03	4141.73	3060.54	3547.89	2975.9
mdm-miR167h	1732.59	2471.04	1430.12	2462.97	2610.87	2043.46	2332.87	2378.63	2842.7	2346.98	2610.17	2291.58
mdm-miR167i	1732.59	2471.04	1430.12	2462.97	2610.87	2043.46	2332.87	2378.63	2842.7	2346.98	2610.17	2291.58
mdm-miR167j	1732.59	2471.04	1430.12	2462.97	2610.87	2043.46	2332.87	2378.63	2842.7	2346.98	2610.17	2291.58
mdm-miR168a	263.57	240.956	206.409	277.194	243.134	174.079	183.354	168.724	288.958	152.839	233.687	205.903
mdm-miR168b	263.57	240.956	206.409	277.194	243.134	174.079	183.354	168.724	288.958	152.839	233.687	205.903
mdm-miR169a	0	0.991587	0	1.76557	1.41357	0	1.78013	0.749884	0	0	1.9804	0
mdm-miR169b	3.87603	7.9327	1.05311	0	12.7221	3.49907	4.45033	1.49977	2.55715	0.937665	1.9804	6.05596
mdm-miR169c	0	0	0	0	2.82714	0	0	0	0	0	0	0
mdm-miR169d	0	0	0	0	2.82714	0	0	0	0	0	0	0
mdm-miR169e	44.5743	47.5962	61.0803	21.1868	24.0307	46.3627	24.9219	23.9963	19.6048	5.62599	9.902	15.7455
mdm-miR169f	44.5743	47.5962	61.0803	21.1868	24.0307	46.3627	24.9219	23.9963	19.6048	5.62599	9.902	15.7455
mdm-miR171a	125.971	243.93	171.657	241.883	330.776	198.572	271.47	236.214	604.34	218.476	346.57	159.877
mdm-miR171b	125.971	248.888	171.657	245.414	335.016	201.197	273.251	236.963	608.602	221.289	347.56	165.933
mdm-miR171c	170.545	193.36	140.064	165.963	178.11	127.716	147.751	152.976	234.406	111.582	137.638	59.3484
mdm-miR171d	164.731	189.393	140.064	164.198	178.11	125.092	147.751	152.976	232.701	111.582	136.648	59.3484
mdm-miR171e	170.545	193.36	140.064	165.963	178.11	127.716	147.751	152.976	234.406	111.582	137.638	59.3484
mdm-miR171f	36.8223	77.3438	35.8057	44.1392	60.7836	19.2449	34.7126	32.245	92.9099	27.1923	69.314	14.5343
mdm-miR171g	7.75206	10.9075	3.15933	5.2967	11.3086	5.2486	3.56027	8.99861	11.9334	10.3143	7.9216	6.05596
mdm-miR171h	7.75206	10.9075	3.15933	5.2967	11.3086	5.2486	3.56027	8.99861	11.9334	10.3143	7.9216	6.05596
mdm-miR171i	75.5826	90.2345	74.7708	120.059	60.7836	72.6057	39.1629	42.7434	59.6669	24.3793	38.6178	39.9693
mdm-miR171j	23.2562	34.7056	30.5402	17.6557	29.685	16.6206	16.0212	25.4961	29.8334	9.37665	12.8726	7.26715
mdm-miR171k	25.1942	38.6719	33.6995	21.1868	38.1664	18.3701	17.8013	28.4956	33.243	10.3143	14.853	7.26715
mdm-miR171l	25.1942	38.6719	33.6995	21.1868	38.1664	18.3701	17.8013	28.4956	33.243	10.3143	14.853	7.26715
mdm-miR171m	25.1942	36.6887	22.1153	33.5458	40.9936	18.3701	31.1523	47.9926	75.8622	30.0053	39.608	20.5903
mdm-miR171n	25.1942	36.6887	22.1153	33.5458	40.9936	18.3701	31.1523	47.9926	75.8622	30.0053	39.608	20.5903
mdm-miR171o	9.69007	13.8822	12.6373	3.53114	7.06786	6.12337	8.90067	9.7485	10.2286	15.0026	3.9608	4.84477
mdm-miR172a	29.0702	35.6971	21.0622	30.0147	32.5121	31.4916	26.702	31.4951	33.243	24.3793	23.7648	30.2798
mdm-miR172b	29.0702	35.6971	21.0622	30.0147	31.0986	31.4916	26.702	31.4951	33.243	24.3793	23.7648	29.0686
mdm-miR172c	29.0702	35.6971	21.0622	30.0147	32.5121	31.4916	26.702	31.4951	33.243	24.3793	23.7648	30.2798
mdm-miR172d	337.215	429.357	196.931	346.051	480.614	194.198	226.967	319.451	461.992	292.551	353.501	262.829
mdm-miR172e	337.215	429.357	196.931	346.051	480.614	194.198	226.967	319.451	461.992	292.551	353.501	262.829
mdm-miR172f	337.215	429.357	196.931	346.051	480.614	194.198	226.967	319.451	461.992	292.551	353.501	262.829
mdm-miR172g	343.029	438.282	207.463	349.582	483.441	196.823	232.307	320.95	466.254	291.614	359.443	266.462
mdm-miR172h	343.029	438.282	207.463	349.582	483.441	196.823	232.307	320.95	466.254	291.614	359.443	266.462
mdm-miR172i	19.3801	12.8906	15.7966	26.4835	9.895	4.37384	5.3404	9.7485	15.3429	9.37665	11.8824	9.68954
mdm-miR172j	19.3801	12.8906	15.7966	26.4835	9.895	4.37384	5.3404	9.7485	15.3429	9.37665	11.8824	9.68954
mdm-miR172k	19.3801	12.8906	15.7966	26.4835	9.895	4.37384	5.3404	9.7485	15.3429	9.37665	11.8824	9.68954
mdm-miR172l	5.81404	0.991587	3.15933	1.76557	4.24071	1.74953	0.890067	1.49977	4.26192	0	0	2.42238
mdm-miR172m	29.0702	35.6971	21.0622	30.0147	32.5121	31.4916	26.702	31.4951	33.243	24.3793	23.7648	30.2798
mdm-miR172n	29.0702	35.6971	21.0622	30.0147	32.5121	31.4916	26.702	31.4951	33.243	24.3793	23.7648	30.2798
mdm-miR172o	29.0702	35.6971	21.0622	30.0147	31.0986	31.4916	26.702	31.4951	34.0954	24.3793	23.7648	29.0686
mdm-miR2111a	0	0.991587	1.05311	1.76557	0	0	0	0	0.852384	1.87533	1.9804	1.21119
mdm-miR2111b	0	0.991587	1.05311	1.76557	0	0	0	0	0.852384	1.87533	1.9804	1.21119
mdm-miR2118a	841.098	784.346	591.847	1147.62	805.736	889.638	668.44	832.372	862.613	779.2	745.621	947.152
mdm-miR2118b	841.098	784.346	591.847	1147.62	805.736	889.638	668.44	832.372	862.613	779.2	745.621	947.152
mdm-miR2118c	841.098	784.346	591.847	1147.62	805.736	889.638	668.44	832.372	862.613	779.2	745.621	947.152
mdm-miR319a	1445.76	1170.07	1682.87	893.377	1256.66	1091.71	1037.82	1134.57	1109.8	888.906	1168.44	801.809
mdm-miR319b	1445.76	1170.07	1682.87	893.377	1256.66	1091.71	1037.82	1134.57	1109.8	888.906	1168.44	801.809
mdm-miR319c	1.93801	0.991587	1.05311	1.76557	0	1.74953	0	0.749884	0	0	0.9902	0
mdm-miR3627a	0	0.991587	1.05311	1.76557	1.41357	0.874767	1.78013	0.749884	1.70477	0	0	0
mdm-miR3627b	0	0.991587	1.05311	1.76557	1.41357	0.874767	1.78013	0.749884	1.70477	0	0	0
mdm-miR3627c	0	0.991587	1.05311	1.76557	1.41357	0.874767	1.78013	0.749884	1.70477	0	0	0
mdm-miR390a	116.281	131.881	173.763	86.5128	216.276	113.72	101.468	145.478	115.924	53.4469	78.2258	47.2365
mdm-miR390b	118.219	132.873	171.657	86.5128	214.863	111.97	100.578	145.478	115.072	51.5716	78.2258	47.2365
mdm-miR390c	120.157	134.856	176.922	90.044	220.517	113.72	104.138	148.477	115.924	55.3222	81.1964	49.6589
mdm-miR390d	120.157	134.856	176.922	90.044	220.517	113.72	104.138	148.477	115.924	55.3222	81.1964	49.6589
mdm-miR390e	118.219	132.873	171.657	86.5128	214.863	111.97	100.578	145.478	115.072	51.5716	78.2258	47.2365
mdm-miR390f	118.219	132.873	171.657	86.5128	214.863	111.97	100.578	145.478	115.072	51.5716	78.2258	47.2365
mdm-miR391	779.082	704.027	718.221	955.172	539.984	550.229	403.2	405.687	403.178	420.074	438.659	399.693
mdm-miR393a	65.8925	83.2933	69.5052	74.1539	74.9193	40.2393	39.1629	63.7402	59.6669	35.6313	53.4708	37.5469
mdm-miR393b	65.8925	83.2933	69.5052	74.1539	74.9193	40.2393	39.1629	63.7402	59.6669	35.6313	53.4708	37.5469
mdm-miR393c	65.8925	83.2933	69.5052	74.1539	74.9193	40.2393	39.1629	63.7402	59.6669	35.6313	53.4708	37.5469
mdm-miR393d	42.6363	43.6298	48.443	38.8425	24.0307	34.9907	26.702	23.9963	46.8811	13.1273	29.706	33.9134
mdm-miR393e	42.6363	43.6298	48.443	38.8425	24.0307	34.9907	26.702	23.9963	46.8811	13.1273	29.706	33.9134
mdm-miR393f	42.6363	43.6298	48.443	38.8425	24.0307	34.9907	26.702	23.9963	46.8811	13.1273	29.706	33.9134
mdm-miR394a	418.611	595.944	307.508	517.311	521.608	284.299	372.048	363.694	535.297	240.98	397.07	214.381
mdm-miR394b	418.611	595.944	307.508	522.608	524.435	284.299	374.718	365.194	535.297	240.98	397.07	216.803
mdm-miR395a	135.661	211.208	215.887	127.121	130.049	146.961	415.661	231.714	655.483	567.287	222.795	132.02
mdm-miR395b	135.661	211.208	213.781	127.121	128.635	144.337	412.991	228.715	640.993	551.347	219.824	130.809
mdm-miR395c	135.661	211.208	215.887	127.121	130.049	146.961	415.661	231.714	656.336	567.287	222.795	132.02
mdm-miR395d	135.661	211.208	216.941	128.886	130.049	146.961	415.661	231.714	656.336	568.225	222.795	132.02
mdm-miR395e	135.661	211.208	215.887	127.121	130.049	146.961	415.661	231.714	656.336	567.287	222.795	132.02
mdm-miR395f	135.661	211.208	215.887	127.121	130.049	146.961	415.661	231.714	656.336	567.287	222.795	132.02
mdm-miR395g	135.661	211.208	216.941	128.886	130.049	146.961	415.661	231.714	656.336	568.225	222.795	132.02
mdm-miR395h	135.661	213.191	216.941	128.886	130.049	146.961	415.661	231.714	656.336	568.225	223.785	132.02
mdm-miR395i	137.599	211.208	215.887	127.121	130.049	147.836	414.771	231.714	658.041	568.225	222.795	133.231
mdm-miR396a	22876.3	26173.9	26752.1	25076.4	23176.9	25293	22936.1	23778.8	27151	22443	19761.4	23363.9
mdm-miR396b	11686.2	12490	14959.4	12865.7	11394.8	14167.7	12136.1	13206.2	13688.4	12614.4	10949.6	13892.4
mdm-miR396c	16058.4	18920.5	17733.3	16038.4	17396.8	16715.9	15616.2	18417.9	20906.4	15171.4	14087.6	16205.7
mdm-miR396d	16058.4	18920.5	17733.3	16038.4	17396.8	16715.9	15616.2	18417.9	20906.4	15171.4	14087.6	16205.7
mdm-miR396e	16058.4	18920.5	17733.3	16038.4	17396.8	16715.9	15616.2	18417.9	20906.4	15171.4	14087.6	16205.7
mdm-miR396f	5271.4	3830.5	3706.94	5316.12	6942.05	7552.74	3738.28	5268.69	5657.27	6107.01	4206.37	3725.63
mdm-miR396g	5271.4	3830.5	3706.94	5316.12	6942.05	7552.74	3738.28	5268.69	5657.27	6107.01	4206.37	3725.63
mdm-miR397a	3.87603	3.96635	2.10622	3.53114	1.41357	1.74953	1.78013	0.749884	1.70477	0.937665	0.9902	1.21119
mdm-miR397b	3.87603	3.96635	2.10622	3.53114	1.41357	1.74953	1.78013	0.749884	1.70477	0.937665	0.9902	1.21119
mdm-miR398a	79.4586	91.226	37.9119	86.5128	135.703	84.8524	153.982	132.73	379.311	75.0132	140.608	60.5596
mdm-miR398b	939.937	4782.43	672.937	2157.52	1410.74	1397.88	664.88	870.616	905.232	1153.33	2421.04	2812.39
mdm-miR398c	939.937	4782.43	672.937	2157.52	1410.74	1397.88	664.88	870.616	905.232	1153.33	2421.04	2812.39
mdm-miR399a	32.9462	31.7308	30.5402	60.0293	70.6786	29.7421	35.6027	50.9921	43.4716	54.3846	81.1964	29.0686
mdm-miR399b	32.9462	31.7308	30.5402	60.0293	70.6786	29.7421	35.6027	50.9921	43.4716	54.3846	81.1964	29.0686
mdm-miR399d	19.3801	18.8402	10.5311	10.5934	11.3086	8.74767	5.3404	18.7471	11.9334	13.1273	9.902	12.1119
mdm-miR399e	0	0	3.15933	1.76557	0	0	0	0	0	0	0	1.21119
mdm-miR399f	0	0	3.15933	1.76557	0	0	0	0	0	0	0	1.21119
mdm-miR399g	0	0	3.15933	1.76557	0	0	0	0	0	0	0	1.21119
mdm-miR399h	0	0	3.15933	1.76557	0	0	0	0	0	0	0	1.21119
mdm-miR399i	108.529	117.007	155.86	95.3407	84.8143	75.23	83.6663	110.983	95.467	94.7042	125.755	70.2491
mdm-miR399j	108.529	115.024	150.595	93.5751	84.8143	71.7309	79.216	110.233	92.9099	93.7665	121.795	69.0379
mdm-miR403a	875.983	1133.38	790.885	918.095	825.526	598.341	561.632	554.165	734.755	504.464	565.404	465.098
mdm-miR403b	875.983	1133.38	790.885	918.095	825.526	598.341	561.632	554.165	734.755	504.464	565.404	465.098
mdm-miR408a	31.0082	62.47	10.5311	63.5604	53.7157	40.2393	34.7126	71.9889	61.3717	46.8832	89.118	127.175
mdm-miR408b	191.863	221.124	111.63	211.868	168.215	174.953	149.531	276.707	173.034	182.845	394.1	627.397
mdm-miR408c	191.863	222.116	111.63	211.868	168.215	174.953	149.531	278.207	173.034	182.845	394.1	627.397
mdm-miR408d	191.863	221.124	111.63	211.868	168.215	174.953	149.531	276.707	173.034	182.845	394.1	627.397
mdm-miR477a	17.4421	13.8822	23.1684	40.6081	14.1357	32.3664	9.79074	8.99861	26.4239	16.878	16.8334	15.7455
mdm-miR477b	52.3264	55.5289	47.3899	91.8095	50.8886	77.8543	41.8331	46.4928	51.9954	52.5092	32.6766	49.6589
mdm-miR482a-3p	358.533	373.828	330.676	487.297	469.306	476.748	434.353	537.667	597.521	632.924	461.433	486.899
mdm-miR482a-5p	7461.36	2343.12	2431.63	2355.27	1480.01	1487.1	2016.89	1372.29	2726.78	3011.78	1967.53	4222.21
mdm-miR482b	1476.77	1789.82	1138.41	1746.15	2144.39	1486.23	1381.38	1508.77	2587.84	1398.06	1415	925.351
mdm-miR482c	1158.93	1504.24	1037.31	1378.91	1926.7	1082.09	1009.34	1291.3	1773.81	1163.64	1204.08	769.107
mdm-miR482d	2056.23	1373.35	1618.63	933.985	842.489	1122.33	617.706	713.89	855.794	873.904	742.65	869.636
mdm-miR5225a	46.5123	31.7308	33.6995	33.5458	28.2714	39.3645	37.3828	38.994	42.6192	87.2028	67.3336	106.585
mdm-miR5225b	46.5123	31.7308	33.6995	33.5458	28.2714	39.3645	37.3828	38.994	42.6192	87.2028	67.3336	106.585
mdm-miR5225c	62.0165	53.5457	45.2837	40.6081	81.9871	39.3645	34.7126	49.4924	46.0287	37.5066	31.6864	60.5596
mdm-miR535a	472.876	396.635	363.323	455.517	417.004	439.133	385.399	297.704	312.825	471.645	385.188	285.841
mdm-miR535b	195.739	155.679	140.064	185.385	173.869	208.195	153.092	155.226	151.724	193.159	157.442	178.045
mdm-miR535c	195.739	155.679	140.064	185.385	173.869	208.195	153.092	155.226	151.724	193.159	157.442	178.045
mdm-miR535d	695.747	679.237	632.919	921.626	956.988	1084.71	829.542	862.367	758.622	1090.5	814.935	778.796
mdm-miR7120a	279.074	353.997	211.675	340.755	407.109	350.782	184.244	207.718	206.277	322.557	240.619	233.76
mdm-miR7120b	279.074	353.997	211.675	340.755	407.109	350.782	184.244	207.718	206.277	322.557	240.619	233.76
mdm-miR7121a	720.941	857.723	390.704	1034.62	1125.2	687.567	790.379	931.356	1428.6	827.958	973.367	668.578
mdm-miR7121b	719.003	857.723	390.704	1032.86	1122.38	686.692	788.599	929.857	1427.74	827.021	973.367	668.578
mdm-miR7121c	717.065	851.774	388.597	1031.09	1118.13	684.943	785.039	928.357	1428.6	823.27	966.435	667.367
mdm-miR7121d	108.529	114.033	33.6995	148.308	151.252	55.9851	107.698	134.229	156.839	111.582	83.1768	78.7275
mdm-miR7121e	108.529	114.033	33.6995	148.308	151.252	55.9851	107.698	134.229	156.839	111.582	83.1768	78.7275
mdm-miR7121f	93.0247	105.108	24.2215	127.121	128.635	49.8617	91.6769	122.981	132.972	99.3925	66.3434	59.3484
mdm-miR7121g	124.033	143.78	38.965	188.916	180.937	75.23	133.51	164.225	191.786	139.712	112.883	92.0506
mdm-miR7121h	108.529	114.033	33.6995	148.308	151.252	55.9851	107.698	134.229	156.839	111.582	83.1768	78.7275
mdm-miR7122a	1707.39	3432.88	2969.77	2247.57	2879.44	1550.96	1308.4	1957.95	2453.16	1287.41	1993.27	880.537
mdm-miR7122b	1707.39	3432.88	2969.77	2247.57	2879.44	1550.96	1308.4	1957.95	2453.16	1287.41	1993.27	880.537
mdm-miR7123a	184.111	114.033	110.576	132.418	137.116	127.716	76.5458	86.9866	78.4193	85.3275	62.3826	79.9387
mdm-miR7123b	184.111	114.033	110.576	132.418	137.116	127.716	76.5458	86.9866	78.4193	85.3275	62.3826	79.9387
mdm-miR7124a	114.343	89.2429	86.355	86.5128	65.0243	54.2356	38.2729	59.2409	69.8955	63.7612	51.4904	46.0253
mdm-miR7124b	114.343	89.2429	86.355	86.5128	65.0243	54.2356	38.2729	59.2409	69.8955	63.7612	51.4904	46.0253
mdm-miR7125	1688.01	3022.36	1086.81	4050.21	3610.26	2257.77	1954.59	2568.35	4174.98	3292.14	3175.57	2016.63
mdm-miR7126	0	5.94952	10.5311	3.53114	0	2.6243	1.78013	0	0.852384	0.937665	0	0
mdm-miR7127a	40.6983	41.6467	30.5402	30.0147	26.8579	20.1197	22.2517	14.2478	16.1953	15.9403	16.8334	10.9007
mdm-miR7127b	40.6983	41.6467	30.5402	30.0147	26.8579	20.1197	22.2517	14.2478	16.1953	15.9403	16.8334	10.9007
mdm-miR7128	0	0	0	0	0	0	0.890067	0	0.852384	0	0	0
mdm-miR827	558.148	781.371	521.289	826.286	918.821	558.102	447.704	400.438	744.984	520.404	628.777	320.966
mdm-miR828a	0	0	0	0	0	0	0	0	0.852384	0	0.9902	0
mdm-miR828b	0	0	0	0	0	0	0	0	0.852384	0	0.9902	0
mdm-miR858	116.281	207.242	137.957	259.538	189.419	134.714	141.521	170.974	275.32	123.772	184.177	168.356
mdm-miRn-1	102.715	80.3186	127.426	81.2161	103.191	59.4842	47.1735	66.7397	60.5193	78.7639	59.412	65.4044
mdm-miRn-2	164.731	147.747	129.532	181.853	163.974	139.088	96.1272	107.233	115.072	149.089	150.51	150.188
mdm-miRn-3	42.6363	44.6214	27.3808	38.8425	69.265	37.615	23.1417	29.2455	34.9477	64.6989	50.5002	61.7708
mdm-miRn-4	133.723	107.091	146.382	98.8718	155.493	92.7253	79.216	85.4868	91.2051	64.6989	132.687	95.6842
mdm-miRn-5	17.4421	17.8486	10.5311	12.359	12.7221	10.4972	8.0106	7.49884	2.55715	8.43898	3.9608	10.9007
mdm-miRn-6	149.227	136.839	129.532	194.212	127.221	167.081	73.8756	71.9889	116.777	81.5769	108.922	128.386
mdm-miRn-7	56.2024	34.7056	21.0622	37.0769	26.8579	23.6187	16.0212	24.7462	13.6381	13.1273	17.8236	10.9007
mdm-miRn-8	27.1322	25.7813	22.1153	21.1868	32.5121	27.1178	16.0212	35.2446	28.1287	20.6286	20.7942	14.5343
mdm-miRn-9	15.5041	17.8486	9.47798	10.5934	11.3086	6.99814	6.23047	5.99907	5.1143	11.252	16.8334	9.68954
mdm-miRn-10	153.103	133.864	116.895	88.2784	176.696	97.0992	56.0742	49.4924	54.5526	70.3249	70.3042	49.6589
mdm-miRn-11	1.93801	0	0	0	0	0	0	2.24965	0.852384	0.937665	0	1.21119
mdm-miRn-12	69.7685	81.3102	52.6555	67.0916	103.191	74.3552	44.5033	74.9884	67.3383	60.9482	50.5002	48.4477
mdm-miRn-13	32.9462	45.613	24.2215	37.0769	55.1293	16.6206	16.9113	22.4965	18.7525	30.0053	31.6864	23.0126
mdm-miRn-14	29.0702	18.8402	18.956	8.82784	25.4443	14.871	3.56027	15.7476	8.52384	9.37665	2.9706	8.47834
mdm-miRn-15	71.7065	103.125	73.7177	151.839	145.598	90.9758	50.7338	67.4896	63.0764	137.837	103.971	104.163
mdm-miRn-16	46.5123	40.6551	53.7086	24.718	39.58	42.8636	14.2411	34.4947	23.0144	29.0676	13.8628	26.6462
mdm-miRn-17	131.785	91.226	75.8239	86.5128	141.357	59.4842	37.3828	47.9926	48.5859	43.1326	73.2748	38.7581
mdm-miRn-18	11.6281	11.899	14.7435	33.5458	7.06786	9.62244	48.0636	7.49884	15.3429	15.0026	15.8432	3.63358
mdm-miRn-19	17.4421	27.7644	31.5933	24.718	42.4071	31.4916	11.5709	11.2483	19.6048	20.6286	16.8334	15.7455
mdm-miRn-20	11.6281	20.8233	23.1684	14.1245	11.3086	6.99814	9.79074	11.2483	8.52384	5.62599	8.9118	7.26715
mdm-miRn-21	75.5826	67.4279	75.8239	68.8571	101.777	103.223	61.4146	101.984	60.5193	109.707	64.363	47.2365
mdm-miRn-22	23.2562	10.9075	16.8497	17.6557	25.4443	14.871	8.90067	9.7485	9.37623	15.0026	7.9216	8.47834
mdm-miRn-23	44.5743	31.7308	48.443	40.6081	52.3021	44.6131	23.1417	33.7448	19.6048	33.7559	31.6864	16.9567
mdm-miRn-24	93.0247	66.4364	80.0363	72.3883	84.8143	71.7309	66.755	74.9884	44.324	94.7042	73.2748	84.7834
mdm-miRn-25	284.888	173.528	131.639	248.945	244.548	222.191	103.248	131.23	98.0242	184.72	151.501	232.549
mdm-miRn-26	0	1.98317	1.05311	1.76557	0	2.6243	1.78013	2.99954	1.70477	2.81299	1.9804	2.42238
mdm-miRn-27	46.5123	29.7476	35.8057	30.0147	50.8886	31.4916	29.3722	28.4956	21.3096	35.6313	22.7746	21.8015
mdm-miRn-28	31.0082	31.7308	29.4871	65.326	46.6479	32.3664	18.6914	11.9981	15.3429	30.9429	37.6276	31.491
mdm-miRn-29	21.3182	24.7897	27.3808	21.1868	28.2714	14.871	23.1417	22.4965	20.4572	22.504	24.755	23.0126
mdm-miRn-30	67.8305	36.6887	60.0272	47.6703	49.475	55.9851	21.3616	25.4961	36.6525	33.7559	44.559	38.7581
mdm-miRn-31	46.5123	42.6383	11.5842	49.4359	57.9564	28.8673	26.702	41.2436	25.5715	26.2546	24.755	31.491
mdm-miRn-32	25.1942	27.7644	51.6024	21.1868	32.5121	40.2393	12.4609	14.9977	16.1953	17.8156	16.8334	23.0126
mdm-miRn-33	25.1942	35.6971	25.2746	35.3114	40.9936	20.9944	17.8013	32.9949	19.6048	25.317	23.7648	25.435
mdm-miRn-34	25.1942	13.8822	13.6904	12.359	19.79	8.74767	15.1311	19.497	10.2286	6.56365	23.7648	9.68954
mdm-miRn-35	9.69007	5.94952	6.31866	7.06227	8.48143	4.37384	5.3404	4.49931	6.81907	5.62599	6.9314	1.21119
mdm-miRn-36	46.5123	32.7224	16.8497	22.9524	33.9257	28.8673	23.1417	37.4942	45.1764	53.4469	34.657	29.0686
mdm-miRn-37	17.4421	8.92429	6.31866	14.1245	9.895	9.62244	14.2411	14.2478	10.2286	9.37665	12.8726	18.1679
mdm-miRn-38	7.75206	7.9327	6.31866	8.82784	14.1357	6.99814	7.12054	8.24873	4.26192	7.50132	4.951	6.05596
mdm-miRn-39	31.0082	19.8317	44.2306	24.718	19.79	11.372	4.45033	9.7485	7.67146	7.50132	6.9314	2.42238
mdm-miRn-40	13.5661	10.9075	4.21244	1.76557	2.82714	10.4972	7.12054	10.4984	8.52384	8.43898	7.9216	6.05596
mdm-miRn-41	38.7603	14.8738	20.0091	15.8901	18.3764	7.87291	16.0212	39.7439	16.1953	24.3793	29.706	19.3791
mdm-miRn-42	11.6281	8.92429	18.956	14.1245	8.48143	13.1215	29.3722	17.9972	29.8334	31.8806	39.608	27.8574
mdm-miRn-43	11.6281	5.94952	4.21244	19.4212	21.2036	7.87291	8.90067	3.74942	6.81907	7.50132	3.9608	4.84477
mdm-miRn-44	25.1942	13.8822	6.31866	3.53114	12.7221	10.4972	1.78013	2.24965	1.70477	0.937665	1.9804	3.63358
mdm-miRn-45	48.4504	31.7308	24.2215	37.0769	55.1293	15.7458	14.2411	16.4975	21.3096	17.8156	24.755	19.3791
mdm-miRn-46	9.69007	6.94111	18.956	3.53114	8.48143	5.2486	2.6702	10.4984	7.67146	5.62599	11.8824	15.7455
mdm-miRn-47	31.0082	22.8065	12.6373	12.359	15.5493	15.7458	14.2411	8.99861	13.6381	8.43898	12.8726	12.1119
mdm-miRn-48	9.69007	17.8486	22.1153	12.359	11.3086	13.9963	1.78013	5.24919	4.26192	6.56365	0.9902	10.9007
mdm-miRn-49	29.0702	31.7308	20.0091	26.4835	32.5121	14.871	16.9113	14.2478	32.3906	18.7533	21.7844	16.9567
mdm-miRn-50	0	3.96635	0	0	1.41357	0	0	0	0.852384	0	0	0
mdm-miRn-51	13.5661	17.8486	16.8497	15.8901	15.5493	9.62244	9.79074	15.7476	38.3573	10.3143	18.8138	12.1119
mdm-miRn-52	27.1322	15.8654	28.434	10.5934	19.79	14.871	6.23047	11.2483	5.96669	20.6286	13.8628	23.0126
mdm-miRn-53	7.75206	9.91587	7.37177	8.82784	12.7221	7.87291	7.12054	3.74942	5.96669	10.3143	6.9314	6.05596
mdm-miRn-54	0	0	0	0	0	0	0	0.749884	0	0	0	0
mdm-miRn-55	42.6363	30.7392	1.05311	1.76557	1.41357	20.1197	5.3404	2.24965	5.1143	13.1273	8.9118	13.3231
mdm-miRn-56	9.69007	14.8738	6.31866	1.76557	15.5493	10.4972	12.4609	8.24873	11.081	15.9403	16.8334	8.47834
mdm-miRn-57	11.6281	9.91587	7.37177	12.359	8.48143	6.12337	9.79074	13.4979	12.7858	18.7533	17.8236	12.1119
mdm-miRn-58	9.69007	11.899	7.37177	17.6557	15.5493	9.62244	3.56027	3.74942	13.6381	13.1273	6.9314	2.42238
mdm-miRn-59	13.5661	10.9075	6.31866	14.1245	9.895	9.62244	0.890067	5.99907	3.40954	12.1896	5.9412	10.9007
mdm-miRn-60	7.75206	8.92429	0	3.53114	14.1357	5.2486	5.3404	3.74942	7.67146	12.1896	9.902	2.42238
mdm-miRn-61	3.87603	1.98317	1.05311	0	4.24071	3.49907	0	1.49977	1.70477	0	0	0
mdm-miRn-62	5.81404	5.94952	8.42487	7.06227	5.65429	7.87291	6.23047	16.4975	10.2286	5.62599	5.9412	3.63358
mdm-miRn-63	5.81404	1.98317	12.6373	5.2967	5.65429	8.74767	5.3404	5.99907	1.70477	8.43898	1.9804	7.26715
mdm-miRn-64	19.3801	15.8654	13.6904	12.359	12.7221	13.1215	8.90067	6.74896	4.26192	8.43898	2.9706	3.63358
mdm-miRn-65	11.6281	11.899	10.5311	14.1245	16.9629	2.6243	0.890067	1.49977	0.852384	1.87533	1.9804	2.42238
mdm-miRn-66	7.75206	8.92429	4.21244	1.76557	11.3086	6.12337	2.6702	4.49931	1.70477	5.62599	2.9706	9.68954
mdm-miRn-67	0	0	1.05311	0	0	0.874767	0	0	0	0	1.9804	0
mdm-miRn-68	3.87603	5.94952	2.10622	12.359	15.5493	7.87291	8.0106	4.49931	5.1143	12.1896	2.9706	9.68954
mdm-miRn-69	81.3966	66.4364	37.9119	42.3736	59.37	50.7365	48.0636	44.2432	29.8334	41.2573	51.4904	41.1805
mdm-miRn-70	50.3884	35.6971	47.3899	38.8425	35.3393	27.9926	10.6808	12.748	7.67146	0.937665	2.9706	12.1119
mdm-miRn-71	65.8925	48.5878	57.921	33.5458	74.9193	50.7365	50.7338	54.7416	38.3573	64.6989	52.4806	90.8394
mdm-miRn-72	1.93801	11.899	6.31866	0	2.82714	13.1215	12.4609	20.2469	3.40954	20.6286	3.9608	14.5343
mdm-miRn-73	34.8843	25.7813	24.2215	24.718	19.79	37.615	8.90067	15.7476	11.081	9.37665	9.902	35.1246
mdm-miRn-74	32.9462	31.7308	14.7435	22.9524	45.2343	23.6187	6.23047	8.99861	1.70477	13.1273	1.9804	4.84477
mdm-miRn-75	21.3182	11.899	7.37177	14.1245	21.2036	8.74767	9.79074	23.2464	8.52384	21.5663	5.9412	10.9007
mdm-miRn-76	42.6363	46.6046	30.5402	31.7802	35.3393	22.744	30.2623	29.9954	33.243	30.0053	18.8138	26.6462
mdm-miRn-77	27.1322	24.7897	27.3808	26.4835	29.685	17.4953	19.5815	14.2478	16.1953	23.4416	17.8236	18.1679
mdm-miRn-78	1.93801	1.98317	0	0	0	0	0.890067	0	2.55715	0.937665	0.9902	0
mdm-miRn-79	81.3966	100.15	73.7177	86.5128	154.079	68.2319	77.4358	74.9884	115.924	85.3275	89.118	65.4044
mdm-miRn-80	13.5661	15.8654	8.42487	21.1868	12.7221	13.9963	10.6808	12.748	16.1953	19.691	13.8628	18.1679
mdm-miRn-81	25.1942	14.8738	10.5311	14.1245	26.8579	16.6206	9.79074	11.2483	13.6381	13.1273	9.902	14.5343
mdm-miRn-82	62.0165	60.4868	88.4612	52.967	87.6414	65.6076	43.6133	60.7406	36.6525	68.4495	61.3924	89.6282
mdm-miRn-83	5.81404	3.96635	4.21244	5.2967	4.24071	8.74767	1.78013	4.49931	3.40954	4.68832	8.9118	4.84477
mdm-miRn-84	13.5661	12.8906	4.21244	8.82784	14.1357	6.99814	10.6808	4.49931	6.81907	7.50132	8.9118	10.9007
mdm-miRn-85	4385.73	2895.44	4523.1	792.74	1335.82	2118.69	1377.82	1442.03	1177.99	341.31	447.57	641.932
mdm-miRn-86	40.6983	35.6971	16.8497	26.4835	28.2714	22.744	18.6914	13.4979	20.4572	26.2546	28.7158	23.0126
mdm-miRn-87	21.3182	7.9327	7.37177	5.2967	5.65429	6.12337	2.6702	3.74942	2.55715	1.87533	2.9706	7.26715
mdm-miRn-88	1.93801	1.98317	0	0	1.41357	0	0	2.24965	0	0	0.9902	0
mdm-miRn-89	29.0702	22.8065	56.8679	21.1868	40.9936	16.6206	19.5815	19.497	23.0144	15.0026	21.7844	18.1679
mdm-miRn-90	50.3884	28.756	17.9029	33.5458	56.5429	33.2412	24.0318	21.7466	17.9001	45.0079	40.5982	46.0253
mdm-miRn-91	1.93801	1.98317	9.47798	3.53114	5.65429	4.37384	33.8225	25.4961	20.4572	31.8806	27.7256	32.7022
mdm-miRn-92	19.3801	18.8402	24.2215	31.7802	25.4443	18.3701	12.4609	16.4975	4.26192	19.691	11.8824	18.1679
mdm-miRn-93	5.81404	9.91587	16.8497	10.5934	16.9629	4.37384	4.45033	13.4979	10.2286	3.75066	6.9314	7.26715
mdm-miRn-94	0	0	1.05311	1.76557	1.41357	0.874767	0	1.49977	1.70477	0.937665	0.9902	1.21119
mdm-miRn-95	19.3801	16.857	13.6904	10.5934	11.3086	8.74767	3.56027	13.4979	6.81907	4.68832	4.951	6.05596
mdm-miRn-96	13.5661	14.8738	7.37177	7.06227	9.895	6.12337	6.23047	5.24919	9.37623	4.68832	11.8824	4.84477
mdm-miRn-97	5.81404	10.9075	9.47798	7.06227	7.06786	6.99814	8.0106	9.7485	5.1143	11.252	10.8922	9.68954
mdm-miRn-98	104.653	112.049	75.8239	60.0293	131.462	91.8506	56.0742	72.7388	57.9621	83.4522	51.4904	81.1499
mdm-miRn-99	217.058	126.923	75.8239	183.619	192.246	139.963	97.0173	139.478	83.5336	129.398	119.814	182.89
mdm-miRn-100	4841.16	1137.35	2398.98	4782.92	703.959	1170.44	1157.98	539.167	698.955	1005.18	1186.26	3596.03
mdm-miRn-101	151.165	107.091	119.001	95.3407	148.425	97.0992	38.2729	57.7411	51.143	49.6962	39.608	21.8015
mdm-miRn-102	313.958	265.745	345.42	287.788	310.986	268.554	100.578	99.7346	81.8289	136.899	139.618	195.002
mdm-miRn-103	36.8223	23.7981	15.7966	21.1868	28.2714	13.9963	13.351	29.9954	8.52384	15.9403	9.902	4.84477
mdm-miRn-104	46.5123	47.5962	43.1775	52.967	53.7157	41.9888	28.4821	28.4956	40.0621	53.4469	42.5786	56.926
mdm-miRn-105	75.5826	59.4952	69.5052	61.7949	56.5429	48.1122	20.4715	24.7462	29.8334	48.7586	28.7158	31.491
mdm-miRn-106	15.5041	4.95794	4.21244	3.53114	5.65429	5.2486	8.0106	5.99907	6.81907	3.75066	7.9216	4.84477
mdm-miRn-107	525.202	404.568	308.561	264.835	531.503	228.314	197.595	279.707	170.477	266.297	279.236	341.556
mdm-miRn-108	19.3801	4.95794	10.5311	21.1868	9.895	10.4972	1.78013	11.9981	5.1143	12.1896	2.9706	6.05596
mdm-miRn-109	50.3884	36.6887	26.3277	22.9524	32.5121	18.3701	17.8013	26.9958	22.162	30.0053	20.7942	30.2798
mdm-miRn-110	48.4504	32.7224	49.4961	44.1392	42.4071	66.4823	14.2411	24.7462	24.7191	41.2573	20.7942	46.0253
mdm-miRn-111	9.69007	10.9075	5.26555	10.5934	12.7221	7.87291	2.6702	15.7476	10.2286	4.68832	12.8726	10.9007
mdm-miRn-112	9.69007	16.857	11.5842	14.1245	19.79	15.7458	8.0106	20.2469	21.3096	12.1896	8.9118	8.47834
mdm-miRn-113	25.1942	22.8065	11.5842	17.6557	15.5493	16.6206	8.0106	17.2473	13.6381	21.5663	14.853	14.5343
mdm-miRn-114	27.1322	28.756	30.5402	21.1868	18.3764	34.1159	13.351	27.7457	16.1953	32.8183	16.8334	27.8574
mdm-miRn-115	48.4504	41.6467	40.0182	38.8425	49.475	40.2393	29.3722	32.245	23.8668	45.0079	26.7354	37.5469
mdm-miRn-116	17.4421	33.714	17.9029	22.9524	42.4071	26.243	16.0212	27.7457	26.4239	29.0676	36.6374	25.435
mdm-miRn-117	9.69007	8.92429	12.6373	14.1245	18.3764	6.99814	3.56027	1.49977	6.81907	8.43898	12.8726	9.68954
mdm-miRn-118	5.81404	7.9327	10.5311	5.2967	15.5493	6.99814	2.6702	5.99907	3.40954	9.37665	5.9412	10.9007
mdm-miRn-119	77.5206	78.3354	30.5402	51.2015	93.2957	37.615	54.2941	46.4928	51.9954	71.2625	63.3728	58.1372
mdm-miRn-120	0	2.97476	3.15933	0	0	0.874767	0.890067	0.749884	0	1.87533	0.9902	3.63358
mdm-miRn-121	3.87603	15.8654	16.8497	21.1868	15.5493	10.4972	10.6808	6.74896	5.96669	14.065	8.9118	14.5343
mdm-miRn-122	397.293	392.669	350.685	346.051	483.441	299.17	187.804	222.716	207.982	252.232	209.922	199.847
mdm-miRn-123	1240.33	615.776	362.27	861.597	1128.03	706.812	580.324	671.896	424.487	1222.72	661.454	1099.76
mdm-miRn-124	153.103	113.041	74.7708	112.996	115.913	91.8506	70.3153	101.234	86.0908	120.959	130.706	104.163
mdm-miRn-125	9.69007	12.8906	14.7435	3.53114	22.6171	18.3701	3.56027	6.74896	5.1143	2.81299	5.9412	9.68954
mdm-miRn-126	1.93801	5.94952	7.37177	7.06227	12.7221	6.99814	1.78013	6.74896	3.40954	4.68832	3.9608	4.84477
mdm-miRn-127	73.6446	68.4195	121.108	56.4982	72.0921	96.2244	49.8437	67.4896	30.6858	90.9535	49.51	115.063
mdm-miRn-128	5.81404	6.94111	11.5842	10.5934	5.65429	5.2486	2.6702	2.99954	2.55715	2.81299	0.9902	8.47834
mdm-miRn-129	755.826	635.608	312.773	619.714	763.329	398.019	299.953	365.944	417.668	376.941	363.403	320.966
mdm-miRn-130	106.591	99.1587	65.2928	68.8571	77.7464	61.2337	68.5352	86.2367	124.448	63.7612	70.3042	29.0686
mdm-miRn-131	11.6281	5.94952	5.26555	15.8901	28.2714	8.74767	16.9113	10.4984	11.9334	31.8806	11.8824	12.1119
mdm-miRn-132	32.9462	8.92429	7.37177	15.8901	12.7221	13.9963	8.90067	8.24873	6.81907	7.50132	8.9118	21.8015
mdm-miRn-133	9.69007	8.92429	5.26555	7.06227	4.24071	5.2486	5.3404	7.49884	9.37623	10.3143	4.951	7.26715
mdm-miRn-134	296.516	164.604	221.153	190.681	243.134	306.169	248.329	290.205	162.805	460.394	291.119	576.527
mdm-miRn-135	15.5041	12.8906	10.5311	19.4212	12.7221	15.7458	7.12054	8.99861	10.2286	27.1923	15.8432	23.0126
mdm-miRn-136	546.52	323.257	377.013	316.037	400.041	340.285	126.39	185.221	107.4	141.587	179.226	210.747
mdm-miRn-137	23.2562	27.7644	24.2215	15.8901	35.3393	13.1215	14.2411	21.7466	22.162	11.252	21.7844	20.5903
mdm-miRn-138	1897.32	741.707	1185.8	2378.22	603.595	595.717	810.851	431.183	565.983	531.656	948.612	1409.83
mdm-miRn-139	73.6446	80.3186	92.6736	79.4506	72.0921	55.1103	39.1629	68.2395	56.2574	60.9482	47.5296	46.0253
mdm-miRn-140	69.7685	54.5373	41.0713	84.7473	63.6107	64.7328	23.1417	20.9968	17.9001	27.1923	72.2846	35.1246
mdm-miRn-141	114.343	74.3691	83.1956	67.0916	106.018	71.7309	59.6345	62.2404	53.7002	102.205	73.2748	78.7275
mdm-miRn-142	31.0082	41.6467	17.9029	44.1392	42.4071	23.6187	26.702	29.9954	34.0954	32.8183	39.608	25.435
mdm-miRn-143	15.5041	10.9075	14.7435	7.06227	7.06786	4.37384	3.56027	2.99954	3.40954	0.937665	1.9804	2.42238
mdm-miRn-144	0	0.991587	0	0	1.41357	1.74953	1.78013	0	1.70477	0.937665	0	0
mdm-miRn-145	17.4421	10.9075	2.10622	15.8901	39.58	10.4972	18.6914	16.4975	14.4905	22.504	15.8432	18.1679
mdm-miRn-146	120.157	136.839	123.214	118.293	155.493	136.464	97.0173	118.482	125.3	146.276	131.697	119.908
mdm-miRn-147	25.1942	17.8486	14.7435	17.6557	35.3393	16.6206	7.12054	14.9977	15.3429	26.2546	12.8726	18.1679
mdm-miRn-148	7.75206	29.7476	12.6373	33.5458	15.5493	15.7458	8.0106	5.24919	10.2286	6.56365	7.9216	10.9007
mdm-miRn-149	3.87603	9.91587	14.7435	10.5934	12.7221	6.12337	5.3404	14.2478	5.96669	9.37665	4.951	9.68954
mdm-miRn-150	13.5661	5.94952	9.47798	17.6557	8.48143	8.74767	8.90067	9.7485	8.52384	15.9403	17.8236	12.1119
mdm-miRn-151	707.375	567.188	531.82	587.934	630.453	578.221	359.587	545.166	361.411	569.163	464.404	501.433
mdm-miRn-152	1.93801	2.97476	4.21244	1.76557	5.65429	1.74953	1.78013	5.24919	3.40954	5.62599	4.951	4.84477
mdm-miRn-153	0	2.97476	3.15933	0	2.82714	0.874767	1.78013	1.49977	0.852384	0.937665	1.9804	1.21119
mdm-miRn-154	5.81404	1.98317	6.31866	8.82784	5.65429	3.49907	7.12054	3.74942	14.4905	5.62599	6.9314	4.84477
mdm-miRn-155	15.5041	23.7981	6.31866	8.82784	19.79	9.62244	8.0106	2.99954	11.9334	3.75066	5.9412	8.47834
mdm-miRn-156	87.2107	55.5289	54.7617	61.7949	77.7464	42.8636	30.2623	42.7434	40.0621	38.4443	60.4022	48.4477
mdm-miRn-157	27.1322	48.5878	52.6555	33.5458	48.0614	45.4879	8.0106	12.748	7.67146	8.43898	3.9608	3.63358
mdm-miRn-158	23.2562	12.8906	7.37177	19.4212	22.6171	6.12337	0	1.49977	0	0	0	0
mdm-miRn-159	94.9627	90.2345	83.1956	77.685	127.221	98.8487	44.5033	81.7374	52.8478	84.3898	77.2356	62.982
mdm-miRn-160	69.7685	68.4195	53.7086	98.8718	67.8514	65.6076	44.5033	31.4951	61.3717	65.6365	72.2846	43.6029
mdm-miRn-161	137.599	131.881	100.045	123.59	165.388	152.21	56.0742	80.9875	54.5526	60.0106	45.5492	56.926
mdm-miRn-162	17.4421	1.98317	5.26555	7.06227	12.7221	8.74767	4.45033	7.49884	4.26192	7.50132	2.9706	0
mdm-miRn-163	108.529	86.2681	64.2397	67.0916	91.8821	99.7235	64.9749	75.7383	63.0764	78.7639	64.363	77.5163
mdm-miRn-164	19.3801	12.8906	9.47798	7.06227	12.7221	7.87291	13.351	16.4975	5.1143	7.50132	10.8922	8.47834
mdm-miRn-165	9.69007	8.92429	14.7435	7.06227	11.3086	13.9963	15.1311	8.24873	8.52384	12.1896	14.853	4.84477
mdm-miRn-166	104.653	112.049	89.5143	95.3407	115.913	85.7272	69.4252	80.2376	94.6146	111.582	100.01	81.1499
mdm-miRn-167	38.7603	12.8906	13.6904	8.82784	21.2036	13.1215	1.78013	2.99954	0	1.87533	2.9706	7.26715
mdm-miRn-168	108.529	78.3354	80.0363	58.2637	69.265	56.8599	24.0318	30.7453	33.243	39.3819	29.706	41.1805
mdm-miRn-169	32.9462	36.6887	17.9029	37.0769	21.2036	20.1197	13.351	13.4979	16.1953	24.3793	6.9314	15.7455
mdm-miRn-170	5.81404	1.98317	1.05311	1.76557	7.06786	6.12337	6.23047	4.49931	3.40954	1.87533	4.951	3.63358
mdm-miRn-171	15.5041	15.8654	10.5311	28.2491	15.5493	21.8692	11.5709	14.2478	11.9334	8.43898	11.8824	23.0126
mdm-miRn-172	11.6281	9.91587	9.47798	10.5934	8.48143	11.372	5.3404	8.99861	3.40954	8.43898	8.9118	14.5343
mdm-miRn-173	546.52	512.651	531.82	363.707	411.349	330.662	136.18	185.971	154.282	195.972	158.432	141.709
mdm-miRn-174	46.5123	40.6551	35.8057	49.4359	81.9871	31.4916	22.2517	20.9968	28.9811	22.504	26.7354	21.8015
mdm-miRn-175	5.81404	9.91587	3.15933	10.5934	7.06786	10.4972	6.23047	2.24965	10.2286	5.62599	8.9118	3.63358
mdm-miRn-176	19.3801	20.8233	20.0091	30.0147	31.0986	16.6206	17.8013	19.497	15.3429	20.6286	15.8432	16.9567
mdm-miRn-177	5.81404	6.94111	4.21244	7.06227	4.24071	4.37384	0.890067	2.99954	3.40954	3.75066	4.951	3.63358
mdm-miRn-178	42.6363	49.5794	35.8057	37.0769	43.8207	22.744	18.6914	20.2469	18.7525	20.6286	8.9118	32.7022
mdm-miRn-179	3.87603	1.98317	5.26555	5.2967	11.3086	5.2486	7.12054	1.49977	5.96669	3.75066	1.9804	6.05596
mdm-miRn-180	60.0785	31.7308	54.7617	35.3114	35.3393	12.2467	32.9325	31.4951	28.1287	29.0676	47.5296	44.8141
mdm-miRn-181	362.409	366.887	469.687	263.07	289.782	227.44	120.159	164.975	126.153	139.712	155.461	124.753
mdm-miRn-182	31.0082	22.8065	29.4871	26.4835	14.1357	17.4953	24.0318	25.4961	23.8668	33.7559	26.7354	27.8574
mdm-miRn-183	83.3346	50.571	56.8679	56.4982	89.055	42.8636	38.2729	47.9926	51.9954	39.3819	41.5884	33.9134
mdm-miRn-184	98.8387	115.024	65.2928	68.8571	135.703	76.9795	71.2054	89.2362	83.5336	74.0755	89.118	71.4603
mdm-miRn-185	21.3182	23.7981	30.5402	24.718	28.2714	26.243	11.5709	17.9972	14.4905	15.0026	23.7648	15.7455
mdm-miRn-186	1.93801	4.95794	11.5842	3.53114	8.48143	8.74767	4.45033	3.74942	2.55715	10.3143	2.9706	12.1119
mdm-miRn-187	364.347	485.878	660.3	333.692	419.831	321.04	180.684	203.219	305.154	154.715	163.383	141.709
mdm-miRn-188	93.0247	73.3775	90.5674	63.5604	124.394	80.4786	41.8331	48.7425	53.7002	77.8262	66.3434	49.6589
mdm-miRn-189	176.359	93.2092	142.17	411.377	48.0614	68.2319	91.6769	40.4938	77.567	81.5769	144.569	241.027
mdm-miRn-190	3.87603	3.96635	6.31866	14.1245	12.7221	4.37384	2.6702	2.99954	9.37623	11.252	8.9118	7.26715
mdm-miRn-191	5.81404	7.9327	20.0091	10.5934	11.3086	13.9963	16.0212	15.7476	6.81907	15.0026	15.8432	15.7455
mdm-miRn-192	36.8223	46.6046	74.7708	35.3114	53.7157	34.1159	20.4715	22.4965	19.6048	29.0676	35.6472	30.2798
mdm-miRn-193	65.8925	62.47	89.5143	58.2637	52.3021	53.3608	38.2729	44.2432	24.7191	37.5066	47.5296	47.2365
mdm-miRn-194	58.1404	41.6467	60.0272	45.9048	80.5736	46.3627	42.7232	49.4924	20.4572	55.3222	55.4512	46.0253
mdm-miRn-195	9.69007	9.91587	3.15933	8.82784	12.7221	6.12337	4.45033	5.99907	6.81907	9.37665	1.9804	8.47834
mdm-miRn-196	15.5041	41.6467	13.6904	22.9524	28.2714	31.4916	10.6808	21.7466	22.162	42.1949	22.7746	16.9567
mdm-miRn-197	7.75206	0.991587	1.05311	1.76557	0	2.6243	0	4.49931	4.26192	0	0.9902	4.84477
mdm-miRn-198	145.351	114.033	115.842	109.465	130.049	104.972	70.3153	92.2358	71.6003	115.333	87.1376	113.852
mdm-miRn-199	17.4421	7.9327	10.5311	7.06227	2.82714	8.74767	1.78013	2.99954	2.55715	2.81299	2.9706	3.63358
mdm-miRn-200	93.0247	90.2345	73.7177	72.3883	90.4686	76.1048	42.7232	62.9903	35.8001	93.7665	61.3924	88.417
mdm-miRn-201	52.3264	47.5962	83.1956	65.326	53.7157	80.4786	23.1417	26.246	18.7525	26.2546	19.804	38.7581
mdm-miRn-202	178.297	153.696	132.692	143.011	152.666	67.3571	77.4358	82.4873	95.467	99.3925	108.922	71.4603
mdm-miRn-203	5.81404	0	2.10622	3.53114	1.41357	2.6243	0	0	0	1.87533	0.9902	0
mdm-miRn-204	143.413	94.2008	76.877	128.886	115.913	109.346	58.7444	64.4901	47.7335	92.8288	55.4512	110.218
mdm-miRn-205	21.3182	44.6214	31.5933	35.3114	72.0921	49.8617	22.2517	23.2464	23.8668	26.2546	17.8236	24.2238
mdm-miRn-206	11.6281	2.97476	5.26555	5.2967	9.895	4.37384	4.45033	7.49884	2.55715	3.75066	1.9804	3.63358
mdm-miRn-207	160.855	148.738	104.258	174.791	122.981	84.8524	87.2266	127.48	98.8766	146.276	135.657	130.809
mdm-miRn-208	60.0785	39.6635	31.5933	45.9048	50.8886	55.9851	24.0318	31.4951	28.1287	56.2599	25.7452	33.9134
mdm-miRn-209	9.69007	11.899	21.0622	7.06227	5.65429	11.372	4.45033	4.49931	7.67146	5.62599	6.9314	3.63358
mdm-miRn-210	575.59	523.558	561.307	397.253	435.38	354.281	150.421	197.969	169.624	208.162	168.334	156.244
mdm-miRn-211	13.5661	10.9075	7.37177	8.82784	16.9629	7.87291	7.12054	10.4984	4.26192	7.50132	10.8922	1.21119
mdm-miRn-212	11.6281	21.8149	24.2215	7.06227	16.9629	13.1215	6.23047	10.4984	8.52384	3.75066	4.951	7.26715
mdm-miRn-213	312.02	278.636	269.596	240.117	336.43	216.068	147.751	189.721	154.282	207.224	212.893	162.3
mdm-miRn-214	453.495	325.241	342.261	347.817	534.33	316.666	130.84	114.732	113.367	144.4	156.452	163.511
mdm-miRn-215	69.7685	41.6467	31.5933	40.6081	62.1971	37.615	40.9431	20.2469	36.6525	53.4469	47.5296	42.3917
mdm-miRn-216	32.9462	20.8233	16.8497	21.1868	33.9257	10.4972	14.2411	11.2483	15.3429	11.252	14.853	10.9007
mdm-miRn-217	32.9462	26.7729	15.7966	12.359	29.685	16.6206	13.351	14.9977	18.7525	15.0026	19.804	16.9567
mdm-miRn-218	122.095	97.1756	98.9923	54.7326	83.4007	49.8617	43.6133	75.7383	71.6003	94.7042	79.216	53.2924
mdm-miRn-219	13.5661	5.94952	13.6904	7.06227	4.24071	7.87291	8.90067	3.74942	5.1143	11.252	5.9412	1.21119
mdm-miRn-220	25.1942	20.8233	18.956	26.4835	9.895	19.2449	24.9219	38.2441	20.4572	46.8832	23.7648	46.0253
mdm-miRn-221	15.5041	6.94111	12.6373	7.06227	15.5493	13.9963	11.5709	11.2483	4.26192	8.43898	2.9706	9.68954
mdm-miRn-222	23.2562	22.8065	16.8497	44.1392	42.4071	15.7458	23.1417	20.9968	20.4572	28.1299	28.7158	25.435
mdm-miRn-223	63.9545	48.5878	49.4961	51.2015	48.0614	40.2393	18.6914	27.7457	42.6192	35.6313	32.6766	18.1679
mdm-miRn-224	1.93801	11.899	2.10622	5.2967	4.24071	6.99814	6.23047	6.74896	6.81907	2.81299	5.9412	1.21119
mdm-miRn-225	234.5	266.737	196.931	199.509	264.338	163.582	97.9074	140.228	98.8766	164.091	107.932	102.951
mdm-miRn-226	36.8223	13.8822	10.5311	24.718	12.7221	6.99814	16.9113	12.748	12.7858	3.75066	13.8628	14.5343
mdm-miRn-227	44.5743	33.714	49.4961	26.4835	60.7836	48.1122	15.1311	14.2478	12.7858	21.5663	17.8236	19.3791
mdm-miRn-228	40.6983	31.7308	26.3277	15.8901	28.2714	30.6169	31.1523	27.7457	24.7191	30.0053	23.7648	24.2238
mdm-miRn-229	310.082	342.098	340.154	300.147	296.85	231.813	113.929	120.731	147.462	126.585	186.158	186.524
mdm-miRn-230	17.4421	3.96635	5.26555	8.82784	7.06786	7.87291	4.45033	9.7485	2.55715	3.75066	5.9412	8.47834
mdm-miRn-231	333.339	339.123	426.509	625.011	278.474	440.883	217.176	449.931	133.824	932.039	234.677	145.343
mdm-miRn-232	141.475	112.049	51.6024	111.231	74.9193	55.1103	40.053	56.2413	86.0908	58.1352	59.412	55.7148
mdm-miRn-233	9.69007	20.8233	12.6373	17.6557	26.8579	17.4953	15.1311	17.9972	16.1953	12.1896	21.7844	12.1119
mdm-miRn-234	0	0	1.05311	0	0	0.874767	0	1.49977	0	0	0	1.21119
mdm-miRn-235	515.512	376.803	433.881	349.582	419.831	310.542	239.428	314.202	238.668	417.261	333.697	364.569
mdm-miRn-236	350.781	268.72	352.792	224.227	250.202	159.208	110.368	144.728	105.696	140.65	209.922	161.089
mdm-miRn-237	312.02	346.064	398.075	273.663	463.651	326.288	225.187	252.711	186.672	346.936	270.325	284.63
mdm-miRn-238	391.479	299.459	291.711	261.304	433.966	217.817	185.134	309.702	289.811	337.559	207.942	170.778
mdm-miRn-239	27.1322	20.8233	7.37177	5.2967	14.1357	11.372	5.3404	3.74942	8.52384	9.37665	7.9216	2.42238
mdm-miRn-240	141.475	131.881	114.789	91.8095	127.221	89.2263	75.6557	118.482	97.1718	120.021	82.1866	81.1499
mdm-miRn-241	218.996	280.619	321.198	259.538	350.566	258.931	152.201	168.724	129.562	278.486	204.971	236.182
mdm-miRn-242	46.5123	38.6719	60.0272	26.4835	50.8886	36.7402	24.0318	24.7462	17.9001	30.9429	21.7844	27.8574
mdm-miRn-243	5.81404	0.991587	0	0	4.24071	0.874767	1.78013	3.74942	0	0.937665	0	2.42238
mdm-miRn-244	176.359	130.89	72.6645	123.59	227.585	84.8524	79.216	98.2348	121.039	117.208	101	73.8827
mdm-miRn-245	11.6281	4.95794	4.21244	8.82784	14.1357	1.74953	2.6702	1.49977	0	2.81299	3.9608	1.21119
mdm-miRn-246	73.6446	114.033	63.1866	111.231	101.777	168.83	283.931	192.72	483.302	156.59	110.902	54.5036
mdm-miRn-247	27.1322	17.8486	21.0622	8.82784	15.5493	9.62244	4.45033	3.74942	3.40954	9.37665	5.9412	3.63358
mdm-miRn-248	218.996	210.217	169.551	208.337	281.301	181.952	124.609	140.978	111.662	225.977	159.422	192.58
mdm-miRn-249	156.979	76.3522	65.2928	90.044	132.876	112.845	105.028	126.73	66.486	291.614	108.922	233.76
mdm-miRn-250	184.111	190.385	137.957	155.37	142.771	90.9758	112.148	125.981	142.348	110.644	147.54	69.0379
mdm-miRn-251	46.5123	38.6719	20.0091	22.9524	48.0614	37.615	26.702	32.245	11.9334	41.2573	30.6962	43.6029
mdm-miRn-252	19.3801	13.8822	10.5311	10.5934	16.9629	13.9963	4.45033	3.74942	2.55715	12.1896	9.902	6.05596
mdm-miRn-253	91.0867	145.763	196.931	192.447	107.431	179.327	150.421	100.485	149.167	142.525	150.51	209.536

## Sheet: S7
Table S7. Fold change information of miRNAs in drought-sensitive and drought-tolerant plants under control or drought conditions.
	Drought vs. control								Drought-tolerant plants vs.drought-sensitive plants
	Drought-sensitive phenotypes				Drought-tolerant phenotypes				Control				Drought
sRNA	log2Fold Change	p value	Significant		log2Fold Change	p value	Significant		log2Fold Change	p value	Significant		log2Fold Change	p value	Significant
mdm-miR1511									0.34712	0.007175	TRUE
mdm-miR156aa	-0.56473	0.032026	TRUE										0.80842	0.021341	TRUE
mdm-miR156ab													0.60115	0.025945	TRUE
mdm-miR156ac													0.60115	0.025945	TRUE
mdm-miR156p	-0.59576	0.02476	TRUE										0.80842	0.021341	TRUE
mdm-miR156q	-0.59576	0.02476	TRUE										0.80842	0.021341	TRUE
mdm-miR156r	-0.59576	0.02476	TRUE										0.80842	0.021341	TRUE
mdm-miR156s	-0.59576	0.02476	TRUE										0.80842	0.021341	TRUE
mdm-miR156x	-0.56473	0.032026	TRUE										0.80842	0.021341	TRUE
mdm-miR156y	-0.56473	0.032026	TRUE										0.80842	0.021341	TRUE
mdm-miR156z	-0.56473	0.032026	TRUE										0.80842	0.021341	TRUE
mdm-miR159a									0.39277	0.031254	TRUE
mdm-miR159b									0.39277	0.031254	TRUE
mdm-miR164b	-0.48919	0.013182	TRUE
mdm-miR164c	-0.48919	0.013182	TRUE
mdm-miR164d	-0.48919	0.013182	TRUE
mdm-miR164e	-0.48716	0.013333	TRUE
mdm-miR164f	-0.48716	0.013333	TRUE
mdm-miR166a									0.43616	0.039662	TRUE
mdm-miR166b									0.4363	0.039598	TRUE
mdm-miR166c									0.44516	0.032016	TRUE
mdm-miR166d									0.43628	0.039621	TRUE
mdm-miR166e									0.44491	0.031738	TRUE
mdm-miR166f									0.43611	0.039236	TRUE
mdm-miR166g									0.43616	0.039662	TRUE
mdm-miR166h									0.43616	0.039662	TRUE
mdm-miR166i									0.44491	0.031738	TRUE
mdm-miR167a									-0.49398	0.0027153	TRUE
mdm-miR167b									0.65632	0.00041579	TRUE
mdm-miR167c									0.63304	0.00058229	TRUE
mdm-miR167d									0.63304	0.00058229	TRUE
mdm-miR167e									0.65632	0.00041579	TRUE
mdm-miR167f									0.62812	0.00056036	TRUE
mdm-miR167g									0.62812	0.00056036	TRUE
mdm-miR167h									0.76722	0.00028504	TRUE
mdm-miR167i									0.76722	0.00028504	TRUE
mdm-miR167j									0.76722	0.00028504	TRUE
mdm-miR169e					-0.76593	0.01062	TRUE		-0.65369	0.024226	TRUE		-0.81692	0.018099	TRUE
mdm-miR169f					-0.76593	0.01062	TRUE		-0.65369	0.024226	TRUE		-0.81692	0.018099	TRUE
mdm-miR171a									1.1049	0.00059347	TRUE
mdm-miR171b									1.0978	0.00068453	TRUE
mdm-miR171c					-0.66802	0.0097921	TRUE		0.44017	0.037287	TRUE
mdm-miR171d					-0.67033	0.0092581	TRUE		0.46122	0.027637	TRUE
mdm-miR171e					-0.66802	0.0097921	TRUE		0.44017	0.037287	TRUE
mdm-miR171i													-0.77301	0.01052	TRUE
mdm-miR171j					-0.87711	0.0026785	TRUE
mdm-miR171k					-0.90007	0.0019388	TRUE
mdm-miR171l					-0.90007	0.0019388	TRUE
mdm-miR171m					-0.59192	0.034201	TRUE		1.0074	0.0011509	TRUE
mdm-miR171n					-0.59192	0.034201	TRUE		1.0074	0.0011509	TRUE
mdm-miR2118a									0.483	0.00099716	TRUE
mdm-miR2118b									0.483	0.00099716	TRUE
mdm-miR2118c									0.483	0.00099716	TRUE
mdm-miR390a					-0.9035	0.00011029	TRUE						-0.7179	0.013845	TRUE
mdm-miR390b					-0.90457	0.0001303	TRUE						-0.71898	0.013949	TRUE
mdm-miR390c					-0.87505	0.0001818	TRUE						-0.69559	0.016448	TRUE
mdm-miR390d					-0.87505	0.0001818	TRUE						-0.69559	0.016448	TRUE
mdm-miR390e					-0.90457	0.0001303	TRUE						-0.71898	0.013949	TRUE
mdm-miR390f					-0.90457	0.0001303	TRUE						-0.71898	0.013949	TRUE
mdm-miR391									-0.43484	0.0052736	TRUE
mdm-miR394a					-0.52642	0.028254	TRUE
mdm-miR394b					-0.52829	0.027051	TRUE
mdm-miR395a									1.2463	0.00011383	TRUE		0.9921	0.0022728	TRUE
mdm-miR395b									1.2368	0.00012182	TRUE		0.98666	0.0023101	TRUE
mdm-miR395c									1.2467	0.00011387	TRUE		0.9921	0.0022728	TRUE
mdm-miR395d									1.2438	0.00011944	TRUE		0.98885	0.0023509	TRUE
mdm-miR395e									1.2467	0.00011387	TRUE		0.9921	0.0022728	TRUE
mdm-miR395f									1.2467	0.00011387	TRUE		0.9921	0.0022728	TRUE
mdm-miR395g									1.2438	0.00011944	TRUE		0.98885	0.0023509	TRUE
mdm-miR395h									1.2395	0.00012692	TRUE		0.99038	0.0023072	TRUE
mdm-miR395i									1.2456	0.00011155	TRUE		0.99287	0.0022425	TRUE
mdm-miR396a									0.33987	0.04039	TRUE
mdm-miR396c					-0.313	0.039727	TRUE		0.43185	0.0047522	TRUE
mdm-miR396d					-0.313	0.039727	TRUE		0.43185	0.0047522	TRUE
mdm-miR396e					-0.313	0.039727	TRUE		0.43185	0.0047522	TRUE
mdm-miR396f	0.58456	0.0055925	TRUE						0.56131	0.0015869	TRUE
mdm-miR396g	0.58456	0.0055925	TRUE						0.56131	0.0015869	TRUE
mdm-miR398a					-0.8453	0.004432	TRUE		1.5506	5.576e-06	TRUE
mdm-miR398b					0.99799	0.00022031	TRUE
mdm-miR398c					0.99799	0.00022031	TRUE
mdm-miR399a	0.51442	0.046729	TRUE						0.74529	0.0041199	TRUE
mdm-miR399b	0.51442	0.046729	TRUE						0.74529	0.0041199	TRUE
mdm-miR408a													0.7759	0.012689	TRUE
mdm-miR408b					0.61088	0.040842	TRUE						1.0217	0.0012694	TRUE
mdm-miR408c					0.60803	0.041868	TRUE						1.0217	0.0012694	TRUE
mdm-miR408d					0.61088	0.040842	TRUE						1.0217	0.0012694	TRUE
mdm-miR482a-3p	0.43806	0.014073	TRUE						0.92383	2.6499e-11	TRUE
mdm-miR482a-5p	-0.70474	0.0084069	TRUE										0.85872	0.0027451	TRUE
mdm-miR482b					-0.50771	0.029176	TRUE		0.63197	0.0079122	TRUE
mdm-miR482c									0.48481	0.02019	TRUE
mdm-miR482d	-0.5816	0.0077773	TRUE						-0.76086	4.4295e-05	TRUE
mdm-miR5225a					0.86597	0.00032672	TRUE						1.2711	1.0115e-05	TRUE
mdm-miR5225b					0.86597	0.00032672	TRUE						1.2711	1.0115e-05	TRUE
mdm-miR535d	0.5494	0.0036942	TRUE						0.66693	7.9227e-05	TRUE
mdm-miR7121a	0.46847	0.038752	TRUE						0.93447	0.00054261	TRUE
mdm-miR7121b	0.46751	0.039089	TRUE						0.93377	0.00055067	TRUE
mdm-miR7121c	0.47039	0.037825	TRUE						0.93795	0.00052702	TRUE
mdm-miR7121d					-0.53223	0.0092375	TRUE		0.84712	0.0083103	TRUE
mdm-miR7121e					-0.53223	0.0092375	TRUE		0.84712	0.0083103	TRUE
mdm-miR7121f					-0.58299	0.0096296	TRUE		0.80695	0.018771	TRUE
mdm-miR7121g					-0.50384	0.011611	TRUE		0.86248	0.0083207	TRUE
mdm-miR7121h					-0.53223	0.0092375	TRUE		0.84712	0.0083103	TRUE
mdm-miR7125	0.60272	0.015593	TRUE						0.78221	0.013305	TRUE
mdm-miR858									0.61593	0.024426	TRUE
mdm-miRn-10									-0.85019	4.6718e-05	TRUE
mdm-miRn-100					0.65856	0.03278	TRUE		-0.9174	0.012724	TRUE
mdm-miRn-101									-0.74907	0.00080578	TRUE		-1.0259	0.00011941	TRUE
mdm-miRn-102					0.54666	0.020588	TRUE		-1.1804	4.8507e-07	TRUE		-0.51809	0.027431	TRUE
mdm-miRn-105									-0.92523	0.00026284	TRUE
mdm-miRn-117					0.62236	0.044523	TRUE
mdm-miRn-122									-0.46134	0.0019757	TRUE		-0.42713	0.040881	TRUE
mdm-miRn-123					0.58275	0.023647	TRUE
mdm-miRn-130					-0.6247	0.020132	TRUE
mdm-miRn-131	0.56326	0.041224	TRUE						0.85595	0.021433	TRUE
mdm-miRn-134					0.6203	0.023188	TRUE						0.8741	0.002401	TRUE
mdm-miRn-135					0.82147	0.0052464	TRUE
mdm-miRn-136									-0.99582	0.00022478	TRUE		-0.61592	0.0090072	TRUE
mdm-miRn-140					0.67252	0.022809	TRUE		-0.82781	0.0033327	TRUE
mdm-miRn-143									-1.0265	0.0070807	TRUE
mdm-miRn-145									0.79559	0.035522	TRUE
mdm-miRn-15	0.5223	0.021249	TRUE		0.74904	0.00033606	TRUE
mdm-miRn-157									-1.2909	0.00016191	TRUE		-1.7357	5.22e-08	TRUE
mdm-miRn-158									-1.6672	3.6553e-05	TRUE		-1.5136	5.65e-06	TRUE
mdm-miRn-161									-0.476	0.043301	TRUE		-1.0044	5.3961e-05	TRUE
mdm-miRn-167									-1.5695	7.3038e-05	TRUE		-0.80029	0.023694	TRUE
mdm-miRn-168									-1.0611	9.2669e-06	TRUE
mdm-miRn-17									-0.6518	0.0060714	TRUE
mdm-miRn-173	-0.42241	0.015259	TRUE						-1.27	6.2464e-13	TRUE		-0.79662	8.0858e-05	TRUE
mdm-miRn-174													-0.6573	0.029835	TRUE
mdm-miRn-178									-0.64389	0.020203	TRUE
mdm-miRn-180													0.65123	0.040774	TRUE
mdm-miRn-181	-0.48929	0.017784	TRUE						-1.0445	7.664e-06	TRUE		-0.55463	0.0058964	TRUE
mdm-miRn-182													0.65931	0.03373	TRUE
mdm-miRn-187					-0.56229	0.0058652	TRUE		-0.66361	0.017388	TRUE		-0.86065	1.2242e-05	TRUE
mdm-miRn-189					0.66204	0.028485	TRUE
mdm-miRn-192									-0.77433	0.016085	TRUE
mdm-miRn-199									-1.0234	0.0089509	TRUE
mdm-miRn-2					0.39036	0.026014	TRUE
mdm-miRn-200					0.54305	0.03703	TRUE
mdm-miRn-201									-0.83742	0.0080312	TRUE		-0.74295	0.015513	TRUE
mdm-miRn-202									-0.42564	0.019811	TRUE
mdm-miRn-205													-0.71173	0.017378	TRUE
mdm-miRn-210	-0.38601	0.027671	TRUE						-1.2165	2.34e-12	TRUE		-0.7991	5.6783e-05	TRUE
mdm-miRn-213									-0.37663	0.035034	TRUE
mdm-miRn-214									-1.1246	1.1821e-07	TRUE		-0.94522	2.3413e-05	TRUE
mdm-miRn-218	-0.55648	0.014474	TRUE
mdm-miRn-220									0.6347	0.046158	TRUE		0.90613	0.0059025	TRUE
mdm-miRn-225									-0.58889	0.0069073	TRUE
mdm-miRn-227									-0.97739	0.0014695	TRUE		-0.70377	0.02256	TRUE
mdm-miRn-229									-0.93875	1.1684e-07	TRUE
mdm-miRn-236	-0.48562	0.020858	TRUE						-0.93127	5.2018e-05	TRUE
mdm-miRn-239									-0.756	0.047765	TRUE
mdm-miRn-241					0.51598	0.013942	TRUE
mdm-miRn-246	0.49847	0.049495	TRUE		-1.0992	0.00016461	TRUE		1.8792	1.3209e-09	TRUE
mdm-miRn-247									-1.4224	9.3172e-05	TRUE
mdm-miRn-248					0.4635	0.028967	TRUE
mdm-miRn-249					0.61946	0.025212	TRUE						0.94656	0.0010016	TRUE
mdm-miRn-25					0.58353	0.012232	TRUE
mdm-miRn-252					0.62406	0.044113	TRUE		-0.99262	0.008993	TRUE
mdm-miRn-28					0.76805	0.0050363	TRUE
mdm-miRn-3					0.77951	0.0010984	TRUE
mdm-miRn-32									-0.69229	0.041291	TRUE
mdm-miRn-39									-1.2105	0.00085196	TRUE		-0.79931	0.021714	TRUE
mdm-miRn-41													0.80245	0.013282	TRUE
mdm-miRn-42									1.0726	0.0026228	TRUE		1.2635	3.72e-05	TRUE
mdm-miRn-44									-1.2836	0.0011451	TRUE		-0.72296	0.038217	TRUE
mdm-miRn-48									-1.1094	0.0038112	TRUE
mdm-miRn-52					0.73299	0.0153	TRUE		-0.84388	0.018673	TRUE
mdm-miRn-55					0.71757	0.020643	TRUE		-0.81533	0.036811	TRUE
mdm-miRn-57													0.75335	0.026834	TRUE
mdm-miRn-59					0.60477	0.049411	TRUE
mdm-miRn-65									-1.4541	0.00023434	TRUE		-0.78813	0.023738	TRUE
mdm-miRn-68	0.58895	0.029126	TRUE
mdm-miRn-70									-1.3402	2.3154e-05	TRUE		-1.3337	0.00013781	TRUE
mdm-miRn-73									-0.64476	0.043482	TRUE
mdm-miRn-74									-1.1143	0.0033822	TRUE		-1.0972	0.0016069	TRUE
mdm-miRn-85	-0.90859	0.00056106	TRUE		-1.2335	8.1313e-07	TRUE		-1.0292	3.0561e-05	TRUE		-0.95325	0.0025942	TRUE
mdm-miRn-87									-0.83749	0.033075	TRUE
mdm-miRn-90					0.75366	0.0033317	TRUE
mdm-miRn-91									1.7282	6.4364e-06	TRUE		1.8966	1.4039e-08	TRUE

## Sheet: S8
Table S8. Target prediction of differentially expressed miRNAs.
miRNA name	Target Accession Number	Expectation	UPE	miRNA start	miRNA end	Target start	Target end	miRNA aligned fragment	Target aligned fragment	Inhibition	Target Description	Multiplicity
mdm-miR156aa	XM_017324350.1	0	18.621	1	20	1046	1065	UGACAGAAGAUAGAGAGCAC	GUGCUCUCUAUCUUCUGUCA	Cleavage	PREDICTED: Malus x domestica teosinte glume architecture 1-like (LOC103404181), transcript variant X4, mRNA	1
mdm-miR156aa	XM_017324349.1	0	18.621	1	20	926	945	UGACAGAAGAUAGAGAGCAC	GUGCUCUCUAUCUUCUGUCA	Cleavage	PREDICTED: Malus x domestica teosinte glume architecture 1-like (LOC103404181), transcript variant X3, mRNA	1
mdm-miR156aa	XM_017324348.1	0	18.621	1	20	921	940	UGACAGAAGAUAGAGAGCAC	GUGCUCUCUAUCUUCUGUCA	Cleavage	PREDICTED: Malus x domestica teosinte glume architecture 1-like (LOC103404181), transcript variant X1, mRNA	1
mdm-miR156aa	XM_008343068.2	0	18.621	1	20	907	926	UGACAGAAGAUAGAGAGCAC	GUGCUCUCUAUCUUCUGUCA	Cleavage	PREDICTED: Malus x domestica teosinte glume architecture 1-like (LOC103404181), transcript variant X2, mRNA	1
mdm-miR156x	XM_017324350.1	0	18.621	1	20	1046	1065	UGACAGAAGAUAGAGAGCAC	GUGCUCUCUAUCUUCUGUCA	Cleavage	PREDICTED: Malus x domestica teosinte glume architecture 1-like (LOC103404181), transcript variant X4, mRNA	1
mdm-miR156x	XM_017324349.1	0	18.621	1	20	926	945	UGACAGAAGAUAGAGAGCAC	GUGCUCUCUAUCUUCUGUCA	Cleavage	PREDICTED: Malus x domestica teosinte glume architecture 1-like (LOC103404181), transcript variant X3, mRNA	1
mdm-miR156x	XM_017324348.1	0	18.621	1	20	921	940	UGACAGAAGAUAGAGAGCAC	GUGCUCUCUAUCUUCUGUCA	Cleavage	PREDICTED: Malus x domestica teosinte glume architecture 1-like (LOC103404181), transcript variant X1, mRNA	1
mdm-miR156x	XM_008343068.2	0	18.621	1	20	907	926	UGACAGAAGAUAGAGAGCAC	GUGCUCUCUAUCUUCUGUCA	Cleavage	PREDICTED: Malus x domestica teosinte glume architecture 1-like (LOC103404181), transcript variant X2, mRNA	1
mdm-miR156y	XM_017324350.1	0	18.621	1	20	1046	1065	UGACAGAAGAUAGAGAGCAC	GUGCUCUCUAUCUUCUGUCA	Cleavage	PREDICTED: Malus x domestica teosinte glume architecture 1-like (LOC103404181), transcript variant X4, mRNA	1
mdm-miR156y	XM_017324349.1	0	18.621	1	20	926	945	UGACAGAAGAUAGAGAGCAC	GUGCUCUCUAUCUUCUGUCA	Cleavage	PREDICTED: Malus x domestica teosinte glume architecture 1-like (LOC103404181), transcript variant X3, mRNA	1
mdm-miR156y	XM_017324348.1	0	18.621	1	20	921	940	UGACAGAAGAUAGAGAGCAC	GUGCUCUCUAUCUUCUGUCA	Cleavage	PREDICTED: Malus x domestica teosinte glume architecture 1-like (LOC103404181), transcript variant X1, mRNA	1
mdm-miR156y	XM_008343068.2	0	18.621	1	20	907	926	UGACAGAAGAUAGAGAGCAC	GUGCUCUCUAUCUUCUGUCA	Cleavage	PREDICTED: Malus x domestica teosinte glume architecture 1-like (LOC103404181), transcript variant X2, mRNA	1
mdm-miR156z	XM_017324350.1	0	18.621	1	20	1046	1065	UGACAGAAGAUAGAGAGCAC	GUGCUCUCUAUCUUCUGUCA	Cleavage	PREDICTED: Malus x domestica teosinte glume architecture 1-like (LOC103404181), transcript variant X4, mRNA	1
mdm-miR156z	XM_017324349.1	0	18.621	1	20	926	945	UGACAGAAGAUAGAGAGCAC	GUGCUCUCUAUCUUCUGUCA	Cleavage	PREDICTED: Malus x domestica teosinte glume architecture 1-like (LOC103404181), transcript variant X3, mRNA	1
mdm-miR156z	XM_017324348.1	0	18.621	1	20	921	940	UGACAGAAGAUAGAGAGCAC	GUGCUCUCUAUCUUCUGUCA	Cleavage	PREDICTED: Malus x domestica teosinte glume architecture 1-like (LOC103404181), transcript variant X1, mRNA	1
mdm-miR156z	XM_008343068.2	0	18.621	1	20	907	926	UGACAGAAGAUAGAGAGCAC	GUGCUCUCUAUCUUCUGUCA	Cleavage	PREDICTED: Malus x domestica teosinte glume architecture 1-like (LOC103404181), transcript variant X2, mRNA	1
mdm-miR171c	XM_008373047.2	0	22.116	1	21	1802	1822	UGAUUGAGCCGCGCCAAUAUC	GAUAUUGGCGCGGCUCAAUCA	Cleavage	PREDICTED: Malus x domestica scarecrow-like protein 6 (LOC103434702), mRNA	1
mdm-miR171c	XM_008343423.2	0	24.327	1	21	1784	1804	UGAUUGAGCCGCGCCAAUAUC	GAUAUUGGCGCGGCUCAAUCA	Cleavage	PREDICTED: Malus x domestica scarecrow-like protein 22 (LOC103404500), mRNA	1
mdm-miR171c	XM_008379668.2	0	17.713	1	21	1898	1918	UGAUUGAGCCGCGCCAAUAUC	GAUAUUGGCGCGGCUCAAUCA	Cleavage	PREDICTED: Malus x domestica scarecrow-like protein 22 (LOC103440972), mRNA	1
mdm-miR171c	XM_008368996.2	0	16.632	1	21	1867	1887	UGAUUGAGCCGCGCCAAUAUC	GAUAUUGGCGCGGCUCAAUCA	Cleavage	PREDICTED: Malus x domestica scarecrow-like protein 27 (LOC103430859), mRNA	1
mdm-miR171d	XM_008373047.2	0	22.116	1	21	1802	1822	UGAUUGAGCCGCGCCAAUAUC	GAUAUUGGCGCGGCUCAAUCA	Cleavage	PREDICTED: Malus x domestica scarecrow-like protein 6 (LOC103434702), mRNA	1
mdm-miR171d	XM_008343423.2	0	24.327	1	21	1784	1804	UGAUUGAGCCGCGCCAAUAUC	GAUAUUGGCGCGGCUCAAUCA	Cleavage	PREDICTED: Malus x domestica scarecrow-like protein 22 (LOC103404500), mRNA	1
mdm-miR171d	XM_008379668.2	0	17.713	1	21	1898	1918	UGAUUGAGCCGCGCCAAUAUC	GAUAUUGGCGCGGCUCAAUCA	Cleavage	PREDICTED: Malus x domestica scarecrow-like protein 22 (LOC103440972), mRNA	1
mdm-miR171d	XM_008368996.2	0	16.632	1	21	1867	1887	UGAUUGAGCCGCGCCAAUAUC	GAUAUUGGCGCGGCUCAAUCA	Cleavage	PREDICTED: Malus x domestica scarecrow-like protein 27 (LOC103430859), mRNA	1
mdm-miR171e	XM_008373047.2	0	22.116	1	21	1802	1822	UGAUUGAGCCGCGCCAAUAUC	GAUAUUGGCGCGGCUCAAUCA	Cleavage	PREDICTED: Malus x domestica scarecrow-like protein 6 (LOC103434702), mRNA	1
mdm-miR171e	XM_008343423.2	0	24.327	1	21	1784	1804	UGAUUGAGCCGCGCCAAUAUC	GAUAUUGGCGCGGCUCAAUCA	Cleavage	PREDICTED: Malus x domestica scarecrow-like protein 22 (LOC103404500), mRNA	1
mdm-miR171e	XM_008379668.2	0	17.713	1	21	1898	1918	UGAUUGAGCCGCGCCAAUAUC	GAUAUUGGCGCGGCUCAAUCA	Cleavage	PREDICTED: Malus x domestica scarecrow-like protein 22 (LOC103440972), mRNA	1
mdm-miR171e	XM_008368996.2	0	16.632	1	21	1867	1887	UGAUUGAGCCGCGCCAAUAUC	GAUAUUGGCGCGGCUCAAUCA	Cleavage	PREDICTED: Malus x domestica scarecrow-like protein 27 (LOC103430859), mRNA	1
mdm-miRn-105	XM_017322824.1	0.5	23.744	1	24	437	460	AUCCGGACUGUUGAAAUUUGAUUC	UGAUCAAAUUUCAAUAGUCCGGAU	Cleavage	PREDICTED: Malus x domestica AP2/ERF and B3 domain-containing transcription factor At1g50680-like (LOC103400326), mRNA	1
mdm-miRn-17	XM_017322824.1	0.5	23.744	1	24	437	460	AUCUGGACUAUUGAAAUUUGAUCC	UGAUCAAAUUUCAAUAGUCCGGAU	Cleavage	PREDICTED: Malus x domestica AP2/ERF and B3 domain-containing transcription factor At1g50680-like (LOC103400326), mRNA	1
mdm-miRn-90	XM_008377139.2	0.5	19.325	1	24	36	59	AGGGUGCGUUUGGUACGUAGACGG	CCGUCUGCGUACCAAACGCACCCU	Cleavage	PREDICTED: Malus x domestica transcription termination factor MTEF1, chloroplastic-like (LOC103438608), mRNA	1
mdm-miR156aa	XM_008348563.2	1	12.258	1	20	1872	1891	UGACAGAAGAUAGAGAGCAC	GUGCUCUCUCUCUUCUGUCA	Translation	PREDICTED: Malus x domestica squamosa promoter-binding-like protein 6 (LOC103409770), mRNA	1
mdm-miR156aa	XM_008376434.2	1	12.258	1	20	1870	1889	UGACAGAAGAUAGAGAGCAC	GUGCUCUCUCUCUUCUGUCA	Translation	PREDICTED: Malus x domestica squamosa promoter-binding-like protein 6 (LOC103437909), mRNA	1
mdm-miR156aa	XM_017323790.1	1	16.916	1	20	1638	1657	UGACAGAAGAUAGAGAGCAC	GUGCUCUCUCUCUUCUGUCA	Translation	PREDICTED: Malus x domestica squamosa promoter-binding-like protein 6 (LOC103402804), mRNA	1
mdm-miR156aa	XM_008391665.2	1	14.581	1	20	1409	1428	UGACAGAAGAUAGAGAGCAC	GUGCUCUCUCUCUUCUGUCA	Translation	PREDICTED: Malus x domestica squamosa promoter-binding-like protein 2 (LOC103452163), transcript variant X1, mRNA	1
mdm-miR156aa	XM_008391170.2	1	20.376	1	20	1269	1288	UGACAGAAGAUAGAGAGCAC	GUGCUCUCUCUCUUCUGUCA	Translation	PREDICTED: Malus x domestica squamosa promoter-binding-like protein 6 (LOC103451748), mRNA	1
mdm-miR156aa	XM_008361863.2	1	20.376	1	20	1269	1288	UGACAGAAGAUAGAGAGCAC	GUGCUCUCUCUCUUCUGUCA	Translation	PREDICTED: Malus x domestica squamosa promoter-binding-like protein 6 (LOC103423785), mRNA	1
mdm-miR156aa	XM_017336994.1	1	14.581	1	20	1336	1355	UGACAGAAGAUAGAGAGCAC	GUGCUCUCUCUCUUCUGUCA	Translation	PREDICTED: Malus x domestica squamosa promoter-binding-like protein 2 (LOC103452163), transcript variant X3, mRNA	1
mdm-miR156aa	XM_008342004.2	1	13.623	1	20	1378	1397	UGACAGAAGAUAGAGAGCAC	GUGCUCUCUCUCUUCUGUCA	Translation	PREDICTED: Malus x domestica squamosa promoter-binding-like protein 2 (LOC103403173), transcript variant X1, mRNA	1
mdm-miR156aa	XM_008391666.2	1	14.581	1	20	1307	1326	UGACAGAAGAUAGAGAGCAC	GUGCUCUCUCUCUUCUGUCA	Translation	PREDICTED: Malus x domestica squamosa promoter-binding-like protein 2 (LOC103452163), transcript variant X2, mRNA	1
mdm-miR156aa	XM_008376003.2	1	23.294	1	20	1381	1400	UGACAGAAGAUAGAGAGCAC	GUGCUCUCUCUCUUCUGUCA	Translation	PREDICTED: Malus x domestica squamosa promoter-binding-like protein 13A (SPL2), transcript variant X1, mRNA	1
mdm-miR156aa	XM_008342005.2	1	13.623	1	20	1325	1344	UGACAGAAGAUAGAGAGCAC	GUGCUCUCUCUCUUCUGUCA	Translation	PREDICTED: Malus x domestica squamosa promoter-binding-like protein 2 (LOC103403173), transcript variant X3, mRNA	1
mdm-miR156aa	XM_008377572.2	1	15.959	1	20	1124	1143	UGACAGAAGAUAGAGAGCAC	GUGCUCUCUCUCUUCUGUCA	Translation	PREDICTED: Malus x domestica squamosa promoter-binding-like protein 7 (LOC103439024), transcript variant X1, mRNA	1
mdm-miR156aa	XM_017323697.1	1	13.623	1	20	1284	1303	UGACAGAAGAUAGAGAGCAC	GUGCUCUCUCUCUUCUGUCA	Translation	PREDICTED: Malus x domestica squamosa promoter-binding-like protein 2 (LOC103403173), transcript variant X2, mRNA	1
mdm-miR156aa	XM_008377574.2	1	20.718	1	20	1076	1095	UGACAGAAGAUAGAGAGCAC	GUGCUCUCUCUCUUCUGUCA	Translation	PREDICTED: Malus x domestica squamosa promoter-binding-like protein 7 (LOC103439024), transcript variant X2, mRNA	1
mdm-miR156aa	XM_017323699.1	1	13.623	1	20	1222	1241	UGACAGAAGAUAGAGAGCAC	GUGCUCUCUCUCUUCUGUCA	Translation	PREDICTED: Malus x domestica squamosa promoter-binding-like protein 2 (LOC103403173), transcript variant X4, mRNA	1
mdm-miR156aa	XM_008393866.2	1	16.576	1	20	1103	1122	UGACAGAAGAUAGAGAGCAC	GUGCUCUCUCUCUUCUGUCA	Translation	PREDICTED: Malus x domestica squamosa promoter-binding-like protein 9 (LOC103454268), mRNA	1
mdm-miR156aa	NM_001294082.1	1	23.294	1	20	990	1009	UGACAGAAGAUAGAGAGCAC	GUGCUCUCUCUCUUCUGUCA	Translation	Malus domestica squamosa promoter-binding-like protein 13A (SPL2), mRNA	1
mdm-miR156aa	XM_008342016.2	1	24.672	1	20	844	863	UGACAGAAGAUAGAGAGCAC	GUGCUCUCUCUCUUCUGUCA	Translation	PREDICTED: Malus x domestica teosinte glume architecture 1-like (LOC103403185), mRNA	1
mdm-miR156aa	NM_001294072.1	1	10.924	1	20	770	789	UGACAGAAGAUAGAGAGCAC	GUGCCCUCUAUCUUCUGUCA	Cleavage	Malus domestica squamosa promoter-binding-like protein 18 (SPL11), mRNA	1
mdm-miR156ab	XM_017324350.1	1	18.763	1	21	1046	1066	UUGACAGAAGAUAGAGAGCAC	GUGCUCUCUAUCUUCUGUCAU	Cleavage	PREDICTED: Malus x domestica teosinte glume architecture 1-like (LOC103404181), transcript variant X4, mRNA	1
mdm-miR156ab	XM_017324349.1	1	18.763	1	21	926	946	UUGACAGAAGAUAGAGAGCAC	GUGCUCUCUAUCUUCUGUCAU	Cleavage	PREDICTED: Malus x domestica teosinte glume architecture 1-like (LOC103404181), transcript variant X3, mRNA	1
mdm-miR156ab	XM_017324348.1	1	18.763	1	21	921	941	UUGACAGAAGAUAGAGAGCAC	GUGCUCUCUAUCUUCUGUCAU	Cleavage	PREDICTED: Malus x domestica teosinte glume architecture 1-like (LOC103404181), transcript variant X1, mRNA	1
mdm-miR156ab	XM_008343068.2	1	18.763	1	21	907	927	UUGACAGAAGAUAGAGAGCAC	GUGCUCUCUAUCUUCUGUCAU	Cleavage	PREDICTED: Malus x domestica teosinte glume architecture 1-like (LOC103404181), transcript variant X2, mRNA	1
mdm-miR156ab	XM_008391665.2	1	16.514	1	21	1409	1429	UUGACAGAAGAUAGAGAGCAC	GUGCUCUCUCUCUUCUGUCAA	Cleavage	PREDICTED: Malus x domestica squamosa promoter-binding-like protein 2 (LOC103452163), transcript variant X1, mRNA	1
mdm-miR156ab	XM_017336994.1	1	16.514	1	21	1336	1356	UUGACAGAAGAUAGAGAGCAC	GUGCUCUCUCUCUUCUGUCAA	Cleavage	PREDICTED: Malus x domestica squamosa promoter-binding-like protein 2 (LOC103452163), transcript variant X3, mRNA	1
mdm-miR156ab	XM_008342004.2	1	13.86	1	21	1378	1398	UUGACAGAAGAUAGAGAGCAC	GUGCUCUCUCUCUUCUGUCAA	Cleavage	PREDICTED: Malus x domestica squamosa promoter-binding-like protein 2 (LOC103403173), transcript variant X1, mRNA	1
mdm-miR156ab	XM_008391666.2	1	16.514	1	21	1307	1327	UUGACAGAAGAUAGAGAGCAC	GUGCUCUCUCUCUUCUGUCAA	Cleavage	PREDICTED: Malus x domestica squamosa promoter-binding-like protein 2 (LOC103452163), transcript variant X2, mRNA	1
mdm-miR156ab	XM_008342005.2	1	13.86	1	21	1325	1345	UUGACAGAAGAUAGAGAGCAC	GUGCUCUCUCUCUUCUGUCAA	Cleavage	PREDICTED: Malus x domestica squamosa promoter-binding-like protein 2 (LOC103403173), transcript variant X3, mRNA	1
mdm-miR156ab	XM_017323697.1	1	13.86	1	21	1284	1304	UUGACAGAAGAUAGAGAGCAC	GUGCUCUCUCUCUUCUGUCAA	Cleavage	PREDICTED: Malus x domestica squamosa promoter-binding-like protein 2 (LOC103403173), transcript variant X2, mRNA	1
mdm-miR156ab	XM_017323699.1	1	13.86	1	21	1222	1242	UUGACAGAAGAUAGAGAGCAC	GUGCUCUCUCUCUUCUGUCAA	Cleavage	PREDICTED: Malus x domestica squamosa promoter-binding-like protein 2 (LOC103403173), transcript variant X4, mRNA	1
mdm-miR156ab	XM_008393866.2	1	16.593	1	21	1103	1123	UUGACAGAAGAUAGAGAGCAC	GUGCUCUCUCUCUUCUGUCAA	Cleavage	PREDICTED: Malus x domestica squamosa promoter-binding-like protein 9 (LOC103454268), mRNA	1
mdm-miR156ab	XM_008385482.2	1	9.784	1	21	707	727	UUGACAGAAGAUAGAGAGCAC	AUGCUCUCUCUCUUCUGUCAA	Cleavage	PREDICTED: Malus x domestica squamosa promoter-binding-like protein 3 (LOC103446386), mRNA	1
mdm-miR156ac	XM_017324350.1	1	18.763	1	21	1046	1066	UUGACAGAAGAUAGAGAGCAC	GUGCUCUCUAUCUUCUGUCAU	Cleavage	PREDICTED: Malus x domestica teosinte glume architecture 1-like (LOC103404181), transcript variant X4, mRNA	1
mdm-miR156ac	XM_017324349.1	1	18.763	1	21	926	946	UUGACAGAAGAUAGAGAGCAC	GUGCUCUCUAUCUUCUGUCAU	Cleavage	PREDICTED: Malus x domestica teosinte glume architecture 1-like (LOC103404181), transcript variant X3, mRNA	1
mdm-miR156ac	XM_017324348.1	1	18.763	1	21	921	941	UUGACAGAAGAUAGAGAGCAC	GUGCUCUCUAUCUUCUGUCAU	Cleavage	PREDICTED: Malus x domestica teosinte glume architecture 1-like (LOC103404181), transcript variant X1, mRNA	1
mdm-miR156ac	XM_008343068.2	1	18.763	1	21	907	927	UUGACAGAAGAUAGAGAGCAC	GUGCUCUCUAUCUUCUGUCAU	Cleavage	PREDICTED: Malus x domestica teosinte glume architecture 1-like (LOC103404181), transcript variant X2, mRNA	1
mdm-miR156ac	XM_008391665.2	1	16.514	1	21	1409	1429	UUGACAGAAGAUAGAGAGCAC	GUGCUCUCUCUCUUCUGUCAA	Cleavage	PREDICTED: Malus x domestica squamosa promoter-binding-like protein 2 (LOC103452163), transcript variant X1, mRNA	1
mdm-miR156ac	XM_017336994.1	1	16.514	1	21	1336	1356	UUGACAGAAGAUAGAGAGCAC	GUGCUCUCUCUCUUCUGUCAA	Cleavage	PREDICTED: Malus x domestica squamosa promoter-binding-like protein 2 (LOC103452163), transcript variant X3, mRNA	1
mdm-miR156ac	XM_008342004.2	1	13.86	1	21	1378	1398	UUGACAGAAGAUAGAGAGCAC	GUGCUCUCUCUCUUCUGUCAA	Cleavage	PREDICTED: Malus x domestica squamosa promoter-binding-like protein 2 (LOC103403173), transcript variant X1, mRNA	1
mdm-miR156ac	XM_008391666.2	1	16.514	1	21	1307	1327	UUGACAGAAGAUAGAGAGCAC	GUGCUCUCUCUCUUCUGUCAA	Cleavage	PREDICTED: Malus x domestica squamosa promoter-binding-like protein 2 (LOC103452163), transcript variant X2, mRNA	1
mdm-miR156ac	XM_008342005.2	1	13.86	1	21	1325	1345	UUGACAGAAGAUAGAGAGCAC	GUGCUCUCUCUCUUCUGUCAA	Cleavage	PREDICTED: Malus x domestica squamosa promoter-binding-like protein 2 (LOC103403173), transcript variant X3, mRNA	1
mdm-miR156ac	XM_017323697.1	1	13.86	1	21	1284	1304	UUGACAGAAGAUAGAGAGCAC	GUGCUCUCUCUCUUCUGUCAA	Cleavage	PREDICTED: Malus x domestica squamosa promoter-binding-like protein 2 (LOC103403173), transcript variant X2, mRNA	1
mdm-miR156ac	XM_017323699.1	1	13.86	1	21	1222	1242	UUGACAGAAGAUAGAGAGCAC	GUGCUCUCUCUCUUCUGUCAA	Cleavage	PREDICTED: Malus x domestica squamosa promoter-binding-like protein 2 (LOC103403173), transcript variant X4, mRNA	1
mdm-miR156ac	XM_008393866.2	1	16.593	1	21	1103	1123	UUGACAGAAGAUAGAGAGCAC	GUGCUCUCUCUCUUCUGUCAA	Cleavage	PREDICTED: Malus x domestica squamosa promoter-binding-like protein 9 (LOC103454268), mRNA	1
mdm-miR156ac	XM_008385482.2	1	9.784	1	21	707	727	UUGACAGAAGAUAGAGAGCAC	AUGCUCUCUCUCUUCUGUCAA	Cleavage	PREDICTED: Malus x domestica squamosa promoter-binding-like protein 3 (LOC103446386), mRNA	1
mdm-miR156p	XM_017324350.1	1	18.763	1	21	1046	1066	CUGACAGAAGAUAGAGAGCAC	GUGCUCUCUAUCUUCUGUCAU	Cleavage	PREDICTED: Malus x domestica teosinte glume architecture 1-like (LOC103404181), transcript variant X4, mRNA	1
mdm-miR156p	XM_017324349.1	1	18.763	1	21	926	946	CUGACAGAAGAUAGAGAGCAC	GUGCUCUCUAUCUUCUGUCAU	Cleavage	PREDICTED: Malus x domestica teosinte glume architecture 1-like (LOC103404181), transcript variant X3, mRNA	1
mdm-miR156p	XM_017324348.1	1	18.763	1	21	921	941	CUGACAGAAGAUAGAGAGCAC	GUGCUCUCUAUCUUCUGUCAU	Cleavage	PREDICTED: Malus x domestica teosinte glume architecture 1-like (LOC103404181), transcript variant X1, mRNA	1
mdm-miR156p	XM_008343068.2	1	18.763	1	21	907	927	CUGACAGAAGAUAGAGAGCAC	GUGCUCUCUAUCUUCUGUCAU	Cleavage	PREDICTED: Malus x domestica teosinte glume architecture 1-like (LOC103404181), transcript variant X2, mRNA	1
mdm-miR156p	XM_017323790.1	1	16.815	1	21	1638	1658	CUGACAGAAGAUAGAGAGCAC	GUGCUCUCUCUCUUCUGUCAG	Cleavage	PREDICTED: Malus x domestica squamosa promoter-binding-like protein 6 (LOC103402804), mRNA	1
mdm-miR156p	XM_008361863.2	1	20.018	1	21	1269	1289	CUGACAGAAGAUAGAGAGCAC	GUGCUCUCUCUCUUCUGUCAG	Cleavage	PREDICTED: Malus x domestica squamosa promoter-binding-like protein 6 (LOC103423785), mRNA	1
mdm-miR156p	XM_008391170.2	1	20.018	1	21	1269	1289	CUGACAGAAGAUAGAGAGCAC	GUGCUCUCUCUCUUCUGUCAG	Cleavage	PREDICTED: Malus x domestica squamosa promoter-binding-like protein 6 (LOC103451748), mRNA	1
mdm-miR156q	XM_017324350.1	1	18.763	1	21	1046	1066	CUGACAGAAGAUAGAGAGCAC	GUGCUCUCUAUCUUCUGUCAU	Cleavage	PREDICTED: Malus x domestica teosinte glume architecture 1-like (LOC103404181), transcript variant X4, mRNA	1
mdm-miR156q	XM_017324349.1	1	18.763	1	21	926	946	CUGACAGAAGAUAGAGAGCAC	GUGCUCUCUAUCUUCUGUCAU	Cleavage	PREDICTED: Malus x domestica teosinte glume architecture 1-like (LOC103404181), transcript variant X3, mRNA	1
mdm-miR156q	XM_017324348.1	1	18.763	1	21	921	941	CUGACAGAAGAUAGAGAGCAC	GUGCUCUCUAUCUUCUGUCAU	Cleavage	PREDICTED: Malus x domestica teosinte glume architecture 1-like (LOC103404181), transcript variant X1, mRNA	1
mdm-miR156q	XM_008343068.2	1	18.763	1	21	907	927	CUGACAGAAGAUAGAGAGCAC	GUGCUCUCUAUCUUCUGUCAU	Cleavage	PREDICTED: Malus x domestica teosinte glume architecture 1-like (LOC103404181), transcript variant X2, mRNA	1
mdm-miR156q	XM_017323790.1	1	16.815	1	21	1638	1658	CUGACAGAAGAUAGAGAGCAC	GUGCUCUCUCUCUUCUGUCAG	Cleavage	PREDICTED: Malus x domestica squamosa promoter-binding-like protein 6 (LOC103402804), mRNA	1
mdm-miR156q	XM_008361863.2	1	20.018	1	21	1269	1289	CUGACAGAAGAUAGAGAGCAC	GUGCUCUCUCUCUUCUGUCAG	Cleavage	PREDICTED: Malus x domestica squamosa promoter-binding-like protein 6 (LOC103423785), mRNA	1
mdm-miR156q	XM_008391170.2	1	20.018	1	21	1269	1289	CUGACAGAAGAUAGAGAGCAC	GUGCUCUCUCUCUUCUGUCAG	Cleavage	PREDICTED: Malus x domestica squamosa promoter-binding-like protein 6 (LOC103451748), mRNA	1
mdm-miR156r	XM_017324350.1	1	18.763	1	21	1046	1066	CUGACAGAAGAUAGAGAGCAC	GUGCUCUCUAUCUUCUGUCAU	Cleavage	PREDICTED: Malus x domestica teosinte glume architecture 1-like (LOC103404181), transcript variant X4, mRNA	1
mdm-miR156r	XM_017324349.1	1	18.763	1	21	926	946	CUGACAGAAGAUAGAGAGCAC	GUGCUCUCUAUCUUCUGUCAU	Cleavage	PREDICTED: Malus x domestica teosinte glume architecture 1-like (LOC103404181), transcript variant X3, mRNA	1
mdm-miR156r	XM_017324348.1	1	18.763	1	21	921	941	CUGACAGAAGAUAGAGAGCAC	GUGCUCUCUAUCUUCUGUCAU	Cleavage	PREDICTED: Malus x domestica teosinte glume architecture 1-like (LOC103404181), transcript variant X1, mRNA	1
mdm-miR156r	XM_008343068.2	1	18.763	1	21	907	927	CUGACAGAAGAUAGAGAGCAC	GUGCUCUCUAUCUUCUGUCAU	Cleavage	PREDICTED: Malus x domestica teosinte glume architecture 1-like (LOC103404181), transcript variant X2, mRNA	1
mdm-miR156r	XM_017323790.1	1	16.815	1	21	1638	1658	CUGACAGAAGAUAGAGAGCAC	GUGCUCUCUCUCUUCUGUCAG	Cleavage	PREDICTED: Malus x domestica squamosa promoter-binding-like protein 6 (LOC103402804), mRNA	1
mdm-miR156r	XM_008361863.2	1	20.018	1	21	1269	1289	CUGACAGAAGAUAGAGAGCAC	GUGCUCUCUCUCUUCUGUCAG	Cleavage	PREDICTED: Malus x domestica squamosa promoter-binding-like protein 6 (LOC103423785), mRNA	1
mdm-miR156r	XM_008391170.2	1	20.018	1	21	1269	1289	CUGACAGAAGAUAGAGAGCAC	GUGCUCUCUCUCUUCUGUCAG	Cleavage	PREDICTED: Malus x domestica squamosa promoter-binding-like protein 6 (LOC103451748), mRNA	1
mdm-miR156s	XM_017324350.1	1	18.763	1	21	1046	1066	CUGACAGAAGAUAGAGAGCAC	GUGCUCUCUAUCUUCUGUCAU	Cleavage	PREDICTED: Malus x domestica teosinte glume architecture 1-like (LOC103404181), transcript variant X4, mRNA	1
mdm-miR156s	XM_017324349.1	1	18.763	1	21	926	946	CUGACAGAAGAUAGAGAGCAC	GUGCUCUCUAUCUUCUGUCAU	Cleavage	PREDICTED: Malus x domestica teosinte glume architecture 1-like (LOC103404181), transcript variant X3, mRNA	1
mdm-miR156s	XM_017324348.1	1	18.763	1	21	921	941	CUGACAGAAGAUAGAGAGCAC	GUGCUCUCUAUCUUCUGUCAU	Cleavage	PREDICTED: Malus x domestica teosinte glume architecture 1-like (LOC103404181), transcript variant X1, mRNA	1
mdm-miR156s	XM_008343068.2	1	18.763	1	21	907	927	CUGACAGAAGAUAGAGAGCAC	GUGCUCUCUAUCUUCUGUCAU	Cleavage	PREDICTED: Malus x domestica teosinte glume architecture 1-like (LOC103404181), transcript variant X2, mRNA	1
mdm-miR156s	XM_017323790.1	1	16.815	1	21	1638	1658	CUGACAGAAGAUAGAGAGCAC	GUGCUCUCUCUCUUCUGUCAG	Cleavage	PREDICTED: Malus x domestica squamosa promoter-binding-like protein 6 (LOC103402804), mRNA	1
mdm-miR156s	XM_008361863.2	1	20.018	1	21	1269	1289	CUGACAGAAGAUAGAGAGCAC	GUGCUCUCUCUCUUCUGUCAG	Cleavage	PREDICTED: Malus x domestica squamosa promoter-binding-like protein 6 (LOC103423785), mRNA	1
mdm-miR156s	XM_008391170.2	1	20.018	1	21	1269	1289	CUGACAGAAGAUAGAGAGCAC	GUGCUCUCUCUCUUCUGUCAG	Cleavage	PREDICTED: Malus x domestica squamosa promoter-binding-like protein 6 (LOC103451748), mRNA	1
mdm-miR156x	XM_008348563.2	1	12.258	1	20	1872	1891	UGACAGAAGAUAGAGAGCAC	GUGCUCUCUCUCUUCUGUCA	Translation	PREDICTED: Malus x domestica squamosa promoter-binding-like protein 6 (LOC103409770), mRNA	1
mdm-miR156x	XM_008376434.2	1	12.258	1	20	1870	1889	UGACAGAAGAUAGAGAGCAC	GUGCUCUCUCUCUUCUGUCA	Translation	PREDICTED: Malus x domestica squamosa promoter-binding-like protein 6 (LOC103437909), mRNA	1
mdm-miR156x	XM_017323790.1	1	16.916	1	20	1638	1657	UGACAGAAGAUAGAGAGCAC	GUGCUCUCUCUCUUCUGUCA	Translation	PREDICTED: Malus x domestica squamosa promoter-binding-like protein 6 (LOC103402804), mRNA	1
mdm-miR156x	XM_008391665.2	1	14.581	1	20	1409	1428	UGACAGAAGAUAGAGAGCAC	GUGCUCUCUCUCUUCUGUCA	Translation	PREDICTED: Malus x domestica squamosa promoter-binding-like protein 2 (LOC103452163), transcript variant X1, mRNA	1
mdm-miR156x	XM_008391170.2	1	20.376	1	20	1269	1288	UGACAGAAGAUAGAGAGCAC	GUGCUCUCUCUCUUCUGUCA	Translation	PREDICTED: Malus x domestica squamosa promoter-binding-like protein 6 (LOC103451748), mRNA	1
mdm-miR156x	XM_008361863.2	1	20.376	1	20	1269	1288	UGACAGAAGAUAGAGAGCAC	GUGCUCUCUCUCUUCUGUCA	Translation	PREDICTED: Malus x domestica squamosa promoter-binding-like protein 6 (LOC103423785), mRNA	1
mdm-miR156x	XM_017336994.1	1	14.581	1	20	1336	1355	UGACAGAAGAUAGAGAGCAC	GUGCUCUCUCUCUUCUGUCA	Translation	PREDICTED: Malus x domestica squamosa promoter-binding-like protein 2 (LOC103452163), transcript variant X3, mRNA	1
mdm-miR156x	XM_008342004.2	1	13.623	1	20	1378	1397	UGACAGAAGAUAGAGAGCAC	GUGCUCUCUCUCUUCUGUCA	Translation	PREDICTED: Malus x domestica squamosa promoter-binding-like protein 2 (LOC103403173), transcript variant X1, mRNA	1
mdm-miR156x	XM_008391666.2	1	14.581	1	20	1307	1326	UGACAGAAGAUAGAGAGCAC	GUGCUCUCUCUCUUCUGUCA	Translation	PREDICTED: Malus x domestica squamosa promoter-binding-like protein 2 (LOC103452163), transcript variant X2, mRNA	1
mdm-miR156x	XM_008376003.2	1	23.294	1	20	1381	1400	UGACAGAAGAUAGAGAGCAC	GUGCUCUCUCUCUUCUGUCA	Translation	PREDICTED: Malus x domestica squamosa promoter-binding-like protein 13A (SPL2), transcript variant X1, mRNA	1
mdm-miR156x	XM_008342005.2	1	13.623	1	20	1325	1344	UGACAGAAGAUAGAGAGCAC	GUGCUCUCUCUCUUCUGUCA	Translation	PREDICTED: Malus x domestica squamosa promoter-binding-like protein 2 (LOC103403173), transcript variant X3, mRNA	1
mdm-miR156x	XM_008377572.2	1	15.959	1	20	1124	1143	UGACAGAAGAUAGAGAGCAC	GUGCUCUCUCUCUUCUGUCA	Translation	PREDICTED: Malus x domestica squamosa promoter-binding-like protein 7 (LOC103439024), transcript variant X1, mRNA	1
mdm-miR156x	XM_017323697.1	1	13.623	1	20	1284	1303	UGACAGAAGAUAGAGAGCAC	GUGCUCUCUCUCUUCUGUCA	Translation	PREDICTED: Malus x domestica squamosa promoter-binding-like protein 2 (LOC103403173), transcript variant X2, mRNA	1
mdm-miR156x	XM_008377574.2	1	20.718	1	20	1076	1095	UGACAGAAGAUAGAGAGCAC	GUGCUCUCUCUCUUCUGUCA	Translation	PREDICTED: Malus x domestica squamosa promoter-binding-like protein 7 (LOC103439024), transcript variant X2, mRNA	1
mdm-miR156x	XM_017323699.1	1	13.623	1	20	1222	1241	UGACAGAAGAUAGAGAGCAC	GUGCUCUCUCUCUUCUGUCA	Translation	PREDICTED: Malus x domestica squamosa promoter-binding-like protein 2 (LOC103403173), transcript variant X4, mRNA	1
mdm-miR156x	XM_008393866.2	1	16.576	1	20	1103	1122	UGACAGAAGAUAGAGAGCAC	GUGCUCUCUCUCUUCUGUCA	Translation	PREDICTED: Malus x domestica squamosa promoter-binding-like protein 9 (LOC103454268), mRNA	1
mdm-miR156x	NM_001294082.1	1	23.294	1	20	990	1009	UGACAGAAGAUAGAGAGCAC	GUGCUCUCUCUCUUCUGUCA	Translation	Malus domestica squamosa promoter-binding-like protein 13A (SPL2), mRNA	1
mdm-miR156x	XM_008342016.2	1	24.672	1	20	844	863	UGACAGAAGAUAGAGAGCAC	GUGCUCUCUCUCUUCUGUCA	Translation	PREDICTED: Malus x domestica teosinte glume architecture 1-like (LOC103403185), mRNA	1
mdm-miR156x	NM_001294072.1	1	10.924	1	20	770	789	UGACAGAAGAUAGAGAGCAC	GUGCCCUCUAUCUUCUGUCA	Cleavage	Malus domestica squamosa promoter-binding-like protein 18 (SPL11), mRNA	1
mdm-miR156y	XM_008348563.2	1	12.258	1	20	1872	1891	UGACAGAAGAUAGAGAGCAC	GUGCUCUCUCUCUUCUGUCA	Translation	PREDICTED: Malus x domestica squamosa promoter-binding-like protein 6 (LOC103409770), mRNA	1
mdm-miR156y	XM_008376434.2	1	12.258	1	20	1870	1889	UGACAGAAGAUAGAGAGCAC	GUGCUCUCUCUCUUCUGUCA	Translation	PREDICTED: Malus x domestica squamosa promoter-binding-like protein 6 (LOC103437909), mRNA	1
mdm-miR156y	XM_017323790.1	1	16.916	1	20	1638	1657	UGACAGAAGAUAGAGAGCAC	GUGCUCUCUCUCUUCUGUCA	Translation	PREDICTED: Malus x domestica squamosa promoter-binding-like protein 6 (LOC103402804), mRNA	1
mdm-miR156y	XM_008391665.2	1	14.581	1	20	1409	1428	UGACAGAAGAUAGAGAGCAC	GUGCUCUCUCUCUUCUGUCA	Translation	PREDICTED: Malus x domestica squamosa promoter-binding-like protein 2 (LOC103452163), transcript variant X1, mRNA	1
mdm-miR156y	XM_008391170.2	1	20.376	1	20	1269	1288	UGACAGAAGAUAGAGAGCAC	GUGCUCUCUCUCUUCUGUCA	Translation	PREDICTED: Malus x domestica squamosa promoter-binding-like protein 6 (LOC103451748), mRNA	1
mdm-miR156y	XM_008361863.2	1	20.376	1	20	1269	1288	UGACAGAAGAUAGAGAGCAC	GUGCUCUCUCUCUUCUGUCA	Translation	PREDICTED: Malus x domestica squamosa promoter-binding-like protein 6 (LOC103423785), mRNA	1
mdm-miR156y	XM_017336994.1	1	14.581	1	20	1336	1355	UGACAGAAGAUAGAGAGCAC	GUGCUCUCUCUCUUCUGUCA	Translation	PREDICTED: Malus x domestica squamosa promoter-binding-like protein 2 (LOC103452163), transcript variant X3, mRNA	1
mdm-miR156y	XM_008342004.2	1	13.623	1	20	1378	1397	UGACAGAAGAUAGAGAGCAC	GUGCUCUCUCUCUUCUGUCA	Translation	PREDICTED: Malus x domestica squamosa promoter-binding-like protein 2 (LOC103403173), transcript variant X1, mRNA	1
mdm-miR156y	XM_008391666.2	1	14.581	1	20	1307	1326	UGACAGAAGAUAGAGAGCAC	GUGCUCUCUCUCUUCUGUCA	Translation	PREDICTED: Malus x domestica squamosa promoter-binding-like protein 2 (LOC103452163), transcript variant X2, mRNA	1
mdm-miR156y	XM_008376003.2	1	23.294	1	20	1381	1400	UGACAGAAGAUAGAGAGCAC	GUGCUCUCUCUCUUCUGUCA	Translation	PREDICTED: Malus x domestica squamosa promoter-binding-like protein 13A (SPL2), transcript variant X1, mRNA	1
mdm-miR156y	XM_008342005.2	1	13.623	1	20	1325	1344	UGACAGAAGAUAGAGAGCAC	GUGCUCUCUCUCUUCUGUCA	Translation	PREDICTED: Malus x domestica squamosa promoter-binding-like protein 2 (LOC103403173), transcript variant X3, mRNA	1
mdm-miR156y	XM_008377572.2	1	15.959	1	20	1124	1143	UGACAGAAGAUAGAGAGCAC	GUGCUCUCUCUCUUCUGUCA	Translation	PREDICTED: Malus x domestica squamosa promoter-binding-like protein 7 (LOC103439024), transcript variant X1, mRNA	1
mdm-miR156y	XM_017323697.1	1	13.623	1	20	1284	1303	UGACAGAAGAUAGAGAGCAC	GUGCUCUCUCUCUUCUGUCA	Translation	PREDICTED: Malus x domestica squamosa promoter-binding-like protein 2 (LOC103403173), transcript variant X2, mRNA	1
mdm-miR156y	XM_008377574.2	1	20.718	1	20	1076	1095	UGACAGAAGAUAGAGAGCAC	GUGCUCUCUCUCUUCUGUCA	Translation	PREDICTED: Malus x domestica squamosa promoter-binding-like protein 7 (LOC103439024), transcript variant X2, mRNA	1
mdm-miR156y	XM_017323699.1	1	13.623	1	20	1222	1241	UGACAGAAGAUAGAGAGCAC	GUGCUCUCUCUCUUCUGUCA	Translation	PREDICTED: Malus x domestica squamosa promoter-binding-like protein 2 (LOC103403173), transcript variant X4, mRNA	1
mdm-miR156y	XM_008393866.2	1	16.576	1	20	1103	1122	UGACAGAAGAUAGAGAGCAC	GUGCUCUCUCUCUUCUGUCA	Translation	PREDICTED: Malus x domestica squamosa promoter-binding-like protein 9 (LOC103454268), mRNA	1
mdm-miR156y	NM_001294082.1	1	23.294	1	20	990	1009	UGACAGAAGAUAGAGAGCAC	GUGCUCUCUCUCUUCUGUCA	Translation	Malus domestica squamosa promoter-binding-like protein 13A (SPL2), mRNA	1
mdm-miR156y	XM_008342016.2	1	24.672	1	20	844	863	UGACAGAAGAUAGAGAGCAC	GUGCUCUCUCUCUUCUGUCA	Translation	PREDICTED: Malus x domestica teosinte glume architecture 1-like (LOC103403185), mRNA	1
mdm-miR156y	NM_001294072.1	1	10.924	1	20	770	789	UGACAGAAGAUAGAGAGCAC	GUGCCCUCUAUCUUCUGUCA	Cleavage	Malus domestica squamosa promoter-binding-like protein 18 (SPL11), mRNA	1
mdm-miR156z	XM_008348563.2	1	12.258	1	20	1872	1891	UGACAGAAGAUAGAGAGCAC	GUGCUCUCUCUCUUCUGUCA	Translation	PREDICTED: Malus x domestica squamosa promoter-binding-like protein 6 (LOC103409770), mRNA	1
mdm-miR156z	XM_008376434.2	1	12.258	1	20	1870	1889	UGACAGAAGAUAGAGAGCAC	GUGCUCUCUCUCUUCUGUCA	Translation	PREDICTED: Malus x domestica squamosa promoter-binding-like protein 6 (LOC103437909), mRNA	1
mdm-miR156z	XM_017323790.1	1	16.916	1	20	1638	1657	UGACAGAAGAUAGAGAGCAC	GUGCUCUCUCUCUUCUGUCA	Translation	PREDICTED: Malus x domestica squamosa promoter-binding-like protein 6 (LOC103402804), mRNA	1
mdm-miR156z	XM_008391665.2	1	14.581	1	20	1409	1428	UGACAGAAGAUAGAGAGCAC	GUGCUCUCUCUCUUCUGUCA	Translation	PREDICTED: Malus x domestica squamosa promoter-binding-like protein 2 (LOC103452163), transcript variant X1, mRNA	1
mdm-miR156z	XM_008391170.2	1	20.376	1	20	1269	1288	UGACAGAAGAUAGAGAGCAC	GUGCUCUCUCUCUUCUGUCA	Translation	PREDICTED: Malus x domestica squamosa promoter-binding-like protein 6 (LOC103451748), mRNA	1
mdm-miR156z	XM_008361863.2	1	20.376	1	20	1269	1288	UGACAGAAGAUAGAGAGCAC	GUGCUCUCUCUCUUCUGUCA	Translation	PREDICTED: Malus x domestica squamosa promoter-binding-like protein 6 (LOC103423785), mRNA	1
mdm-miR156z	XM_017336994.1	1	14.581	1	20	1336	1355	UGACAGAAGAUAGAGAGCAC	GUGCUCUCUCUCUUCUGUCA	Translation	PREDICTED: Malus x domestica squamosa promoter-binding-like protein 2 (LOC103452163), transcript variant X3, mRNA	1
mdm-miR156z	XM_008342004.2	1	13.623	1	20	1378	1397	UGACAGAAGAUAGAGAGCAC	GUGCUCUCUCUCUUCUGUCA	Translation	PREDICTED: Malus x domestica squamosa promoter-binding-like protein 2 (LOC103403173), transcript variant X1, mRNA	1
mdm-miR156z	XM_008391666.2	1	14.581	1	20	1307	1326	UGACAGAAGAUAGAGAGCAC	GUGCUCUCUCUCUUCUGUCA	Translation	PREDICTED: Malus x domestica squamosa promoter-binding-like protein 2 (LOC103452163), transcript variant X2, mRNA	1
mdm-miR156z	XM_008376003.2	1	23.294	1	20	1381	1400	UGACAGAAGAUAGAGAGCAC	GUGCUCUCUCUCUUCUGUCA	Translation	PREDICTED: Malus x domestica squamosa promoter-binding-like protein 13A (SPL2), transcript variant X1, mRNA	1
mdm-miR156z	XM_008342005.2	1	13.623	1	20	1325	1344	UGACAGAAGAUAGAGAGCAC	GUGCUCUCUCUCUUCUGUCA	Translation	PREDICTED: Malus x domestica squamosa promoter-binding-like protein 2 (LOC103403173), transcript variant X3, mRNA	1
mdm-miR156z	XM_008377572.2	1	15.959	1	20	1124	1143	UGACAGAAGAUAGAGAGCAC	GUGCUCUCUCUCUUCUGUCA	Translation	PREDICTED: Malus x domestica squamosa promoter-binding-like protein 7 (LOC103439024), transcript variant X1, mRNA	1
mdm-miR156z	XM_017323697.1	1	13.623	1	20	1284	1303	UGACAGAAGAUAGAGAGCAC	GUGCUCUCUCUCUUCUGUCA	Translation	PREDICTED: Malus x domestica squamosa promoter-binding-like protein 2 (LOC103403173), transcript variant X2, mRNA	1
mdm-miR156z	XM_008377574.2	1	20.718	1	20	1076	1095	UGACAGAAGAUAGAGAGCAC	GUGCUCUCUCUCUUCUGUCA	Translation	PREDICTED: Malus x domestica squamosa promoter-binding-like protein 7 (LOC103439024), transcript variant X2, mRNA	1
mdm-miR156z	XM_017323699.1	1	13.623	1	20	1222	1241	UGACAGAAGAUAGAGAGCAC	GUGCUCUCUCUCUUCUGUCA	Translation	PREDICTED: Malus x domestica squamosa promoter-binding-like protein 2 (LOC103403173), transcript variant X4, mRNA	1
mdm-miR156z	XM_008393866.2	1	16.576	1	20	1103	1122	UGACAGAAGAUAGAGAGCAC	GUGCUCUCUCUCUUCUGUCA	Translation	PREDICTED: Malus x domestica squamosa promoter-binding-like protein 9 (LOC103454268), mRNA	1
mdm-miR156z	NM_001294082.1	1	23.294	1	20	990	1009	UGACAGAAGAUAGAGAGCAC	GUGCUCUCUCUCUUCUGUCA	Translation	Malus domestica squamosa promoter-binding-like protein 13A (SPL2), mRNA	1
mdm-miR156z	XM_008342016.2	1	24.672	1	20	844	863	UGACAGAAGAUAGAGAGCAC	GUGCUCUCUCUCUUCUGUCA	Translation	PREDICTED: Malus x domestica teosinte glume architecture 1-like (LOC103403185), mRNA	1
mdm-miR156z	NM_001294072.1	1	10.924	1	20	770	789	UGACAGAAGAUAGAGAGCAC	GUGCCCUCUAUCUUCUGUCA	Cleavage	Malus domestica squamosa promoter-binding-like protein 18 (SPL11), mRNA	1
mdm-miR164b	XM_008357156.2	1	10.648	1	21	1060	1080	UGGAGAAGCAGGGCACGUGCA	AGCACGUGUCCUGUUUCUCCA	Cleavage	PREDICTED: Malus x domestica protein CUP-SHAPED COTYLEDON 2-like (LOC103419033), mRNA	1
mdm-miR164b	XM_008384806.2	1	11.241	1	21	678	698	UGGAGAAGCAGGGCACGUGCA	AGCAAGUGCCCUGCUUCUCCA	Cleavage	PREDICTED: Malus x domestica NAC domain-containing protein 21/22 (LOC103445767), mRNA	1
mdm-miR164c	XM_008357156.2	1	10.648	1	21	1060	1080	UGGAGAAGCAGGGCACGUGCA	AGCACGUGUCCUGUUUCUCCA	Cleavage	PREDICTED: Malus x domestica protein CUP-SHAPED COTYLEDON 2-like (LOC103419033), mRNA	1
mdm-miR164c	XM_008384806.2	1	11.241	1	21	678	698	UGGAGAAGCAGGGCACGUGCA	AGCAAGUGCCCUGCUUCUCCA	Cleavage	PREDICTED: Malus x domestica NAC domain-containing protein 21/22 (LOC103445767), mRNA	1
mdm-miR164d	XM_008357156.2	1	10.648	1	21	1060	1080	UGGAGAAGCAGGGCACGUGCA	AGCACGUGUCCUGUUUCUCCA	Cleavage	PREDICTED: Malus x domestica protein CUP-SHAPED COTYLEDON 2-like (LOC103419033), mRNA	1
mdm-miR164d	XM_008384806.2	1	11.241	1	21	678	698	UGGAGAAGCAGGGCACGUGCA	AGCAAGUGCCCUGCUUCUCCA	Cleavage	PREDICTED: Malus x domestica NAC domain-containing protein 21/22 (LOC103445767), mRNA	1
mdm-miR164e	XM_008357156.2	1	10.648	1	21	1060	1080	UGGAGAAGCAGGGCACGUGCA	AGCACGUGUCCUGUUUCUCCA	Cleavage	PREDICTED: Malus x domestica protein CUP-SHAPED COTYLEDON 2-like (LOC103419033), mRNA	1
mdm-miR164e	XM_008384806.2	1	11.241	1	21	678	698	UGGAGAAGCAGGGCACGUGCA	AGCAAGUGCCCUGCUUCUCCA	Cleavage	PREDICTED: Malus x domestica NAC domain-containing protein 21/22 (LOC103445767), mRNA	1
mdm-miR164f	XM_008357156.2	1	10.648	1	21	1060	1080	UGGAGAAGCAGGGCACGUGCA	AGCACGUGUCCUGUUUCUCCA	Cleavage	PREDICTED: Malus x domestica protein CUP-SHAPED COTYLEDON 2-like (LOC103419033), mRNA	1
mdm-miR164f	XM_008384806.2	1	11.241	1	21	678	698	UGGAGAAGCAGGGCACGUGCA	AGCAAGUGCCCUGCUUCUCCA	Cleavage	PREDICTED: Malus x domestica NAC domain-containing protein 21/22 (LOC103445767), mRNA	1
mdm-miR171a	XM_008373047.2	1	22.415	1	21	1799	1819	UUGAGCCGCGUCAAUAUCUCC	AGGGAUAUUGGCGCGGCUCAA	Cleavage	PREDICTED: Malus x domestica scarecrow-like protein 6 (LOC103434702), mRNA	1
mdm-miR171a	XM_008343423.2	1	23.246	1	21	1781	1801	UUGAGCCGCGUCAAUAUCUCC	AGGGAUAUUGGCGCGGCUCAA	Cleavage	PREDICTED: Malus x domestica scarecrow-like protein 22 (LOC103404500), mRNA	1
mdm-miR171a	XM_008379668.2	1	18.268	1	21	1895	1915	UUGAGCCGCGUCAAUAUCUCC	AGGGAUAUUGGCGCGGCUCAA	Cleavage	PREDICTED: Malus x domestica scarecrow-like protein 22 (LOC103440972), mRNA	1
mdm-miR171a	XM_008368996.2	1	15.993	1	21	1864	1884	UUGAGCCGCGUCAAUAUCUCC	AGGGAUAUUGGCGCGGCUCAA	Cleavage	PREDICTED: Malus x domestica scarecrow-like protein 27 (LOC103430859), mRNA	1
mdm-miR171b	XM_008373047.2	1	22.415	1	21	1799	1819	UUGAGCCGCGUCAAUAUCUCC	AGGGAUAUUGGCGCGGCUCAA	Cleavage	PREDICTED: Malus x domestica scarecrow-like protein 6 (LOC103434702), mRNA	1
mdm-miR171b	XM_008343423.2	1	23.246	1	21	1781	1801	UUGAGCCGCGUCAAUAUCUCC	AGGGAUAUUGGCGCGGCUCAA	Cleavage	PREDICTED: Malus x domestica scarecrow-like protein 22 (LOC103404500), mRNA	1
mdm-miR171b	XM_008379668.2	1	18.268	1	21	1895	1915	UUGAGCCGCGUCAAUAUCUCC	AGGGAUAUUGGCGCGGCUCAA	Cleavage	PREDICTED: Malus x domestica scarecrow-like protein 22 (LOC103440972), mRNA	1
mdm-miR171b	XM_008368996.2	1	15.993	1	21	1864	1884	UUGAGCCGCGUCAAUAUCUCC	AGGGAUAUUGGCGCGGCUCAA	Cleavage	PREDICTED: Malus x domestica scarecrow-like protein 27 (LOC103430859), mRNA	1
mdm-miR171j	XM_008373047.2	1	22.415	1	21	1799	1819	UUGAGCCGCGCCAAUAUCACU	AGGGAUAUUGGCGCGGCUCAA	Cleavage	PREDICTED: Malus x domestica scarecrow-like protein 6 (LOC103434702), mRNA	1
mdm-miR171j	XM_008343423.2	1	23.246	1	21	1781	1801	UUGAGCCGCGCCAAUAUCACU	AGGGAUAUUGGCGCGGCUCAA	Cleavage	PREDICTED: Malus x domestica scarecrow-like protein 22 (LOC103404500), mRNA	1
mdm-miR171j	XM_008379668.2	1	18.268	1	21	1895	1915	UUGAGCCGCGCCAAUAUCACU	AGGGAUAUUGGCGCGGCUCAA	Cleavage	PREDICTED: Malus x domestica scarecrow-like protein 22 (LOC103440972), mRNA	1
mdm-miR171j	XM_008368996.2	1	15.993	1	21	1864	1884	UUGAGCCGCGCCAAUAUCACU	AGGGAUAUUGGCGCGGCUCAA	Cleavage	PREDICTED: Malus x domestica scarecrow-like protein 27 (LOC103430859), mRNA	1
mdm-miR171k	XM_008373047.2	1	22.415	1	21	1799	1819	UUGAGCCGCGCCAAUAUCACU	AGGGAUAUUGGCGCGGCUCAA	Cleavage	PREDICTED: Malus x domestica scarecrow-like protein 6 (LOC103434702), mRNA	1
mdm-miR171k	XM_008343423.2	1	23.246	1	21	1781	1801	UUGAGCCGCGCCAAUAUCACU	AGGGAUAUUGGCGCGGCUCAA	Cleavage	PREDICTED: Malus x domestica scarecrow-like protein 22 (LOC103404500), mRNA	1
mdm-miR171k	XM_008379668.2	1	18.268	1	21	1895	1915	UUGAGCCGCGCCAAUAUCACU	AGGGAUAUUGGCGCGGCUCAA	Cleavage	PREDICTED: Malus x domestica scarecrow-like protein 22 (LOC103440972), mRNA	1
mdm-miR171k	XM_008368996.2	1	15.993	1	21	1864	1884	UUGAGCCGCGCCAAUAUCACU	AGGGAUAUUGGCGCGGCUCAA	Cleavage	PREDICTED: Malus x domestica scarecrow-like protein 27 (LOC103430859), mRNA	1
mdm-miR171l	XM_008373047.2	1	22.415	1	21	1799	1819	UUGAGCCGCGCCAAUAUCACU	AGGGAUAUUGGCGCGGCUCAA	Cleavage	PREDICTED: Malus x domestica scarecrow-like protein 6 (LOC103434702), mRNA	1
mdm-miR171l	XM_008343423.2	1	23.246	1	21	1781	1801	UUGAGCCGCGCCAAUAUCACU	AGGGAUAUUGGCGCGGCUCAA	Cleavage	PREDICTED: Malus x domestica scarecrow-like protein 22 (LOC103404500), mRNA	1
mdm-miR171l	XM_008379668.2	1	18.268	1	21	1895	1915	UUGAGCCGCGCCAAUAUCACU	AGGGAUAUUGGCGCGGCUCAA	Cleavage	PREDICTED: Malus x domestica scarecrow-like protein 22 (LOC103440972), mRNA	1
mdm-miR171l	XM_008368996.2	1	15.993	1	21	1864	1884	UUGAGCCGCGCCAAUAUCACU	AGGGAUAUUGGCGCGGCUCAA	Cleavage	PREDICTED: Malus x domestica scarecrow-like protein 27 (LOC103430859), mRNA	1
mdm-miR394a	XM_008354826.2	1	14.492	1	20	1410	1429	UUGGCAUUCUGUCCACCUCC	GGAGGUUGACAGAAUGCCAA	Cleavage	PREDICTED: Malus x domestica F-box only protein 6-like (LOC103416584), mRNA	1
mdm-miR394a	XM_008391663.2	1	13.9	1	20	1394	1413	UUGGCAUUCUGUCCACCUCC	GGAGGUUGACAGAAUGCCAA	Cleavage	PREDICTED: Malus x domestica F-box only protein 6 (LOC103452161), mRNA	1
mdm-miR394b	XM_008354826.2	1	14.492	1	20	1410	1429	UUGGCAUUCUGUCCACCUCC	GGAGGUUGACAGAAUGCCAA	Cleavage	PREDICTED: Malus x domestica F-box only protein 6-like (LOC103416584), mRNA	1
mdm-miR394b	XM_008391663.2	1	13.9	1	20	1394	1413	UUGGCAUUCUGUCCACCUCC	GGAGGUUGACAGAAUGCCAA	Cleavage	PREDICTED: Malus x domestica F-box only protein 6 (LOC103452161), mRNA	1
mdm-miR399a	XM_008373144.2	1	21.716	1	21	1156	1176	UGCCAAAGGAGAAUUGCCCUG	UAGGGCAAAUCUCCUUUGGCA	Cleavage	PREDICTED: Malus x domestica probable ubiquitin-conjugating enzyme E2 24 (LOC103434792), mRNA	6
mdm-miR399a	XM_008373144.2	1	22.647	1	21	1213	1233	UGCCAAAGGAGAAUUGCCCUG	UAGGGCAAAUCUCCUUUGGCA	Cleavage	PREDICTED: Malus x domestica probable ubiquitin-conjugating enzyme E2 24 (LOC103434792), mRNA	6
mdm-miR399a	XM_008385516.2	1	19.113	1	21	1163	1183	UGCCAAAGGAGAAUUGCCCUG	UAGGGCAAAUCUCCUUUGGCA	Cleavage	PREDICTED: Malus x domestica probable ubiquitin-conjugating enzyme E2 24 (LOC103446408), mRNA	4
mdm-miR399a	XM_008385516.2	1	19.633	1	21	1222	1242	UGCCAAAGGAGAAUUGCCCUG	UAGGGCAAAUCUCCUUUGGCA	Cleavage	PREDICTED: Malus x domestica probable ubiquitin-conjugating enzyme E2 24 (LOC103446408), mRNA	4
mdm-miR399b	XM_008373144.2	1	21.716	1	21	1156	1176	UGCCAAAGGAGAAUUGCCCUG	UAGGGCAAAUCUCCUUUGGCA	Cleavage	PREDICTED: Malus x domestica probable ubiquitin-conjugating enzyme E2 24 (LOC103434792), mRNA	6
mdm-miR399b	XM_008373144.2	1	22.647	1	21	1213	1233	UGCCAAAGGAGAAUUGCCCUG	UAGGGCAAAUCUCCUUUGGCA	Cleavage	PREDICTED: Malus x domestica probable ubiquitin-conjugating enzyme E2 24 (LOC103434792), mRNA	6
mdm-miR399b	XM_008385516.2	1	19.113	1	21	1163	1183	UGCCAAAGGAGAAUUGCCCUG	UAGGGCAAAUCUCCUUUGGCA	Cleavage	PREDICTED: Malus x domestica probable ubiquitin-conjugating enzyme E2 24 (LOC103446408), mRNA	4
mdm-miR399b	XM_008385516.2	1	19.633	1	21	1222	1242	UGCCAAAGGAGAAUUGCCCUG	UAGGGCAAAUCUCCUUUGGCA	Cleavage	PREDICTED: Malus x domestica probable ubiquitin-conjugating enzyme E2 24 (LOC103446408), mRNA	4
mdm-miR7125	XM_008373699.2	1	6.265	1	21	228	248	CGAACUUAUUGCAACUAGCUU	AAGCUAGUUGCAAUAAGUUCA	Cleavage	PREDICTED: Malus x domestica zinc transporter 1-like (LOC103435313), mRNA	1
mdm-miR858	XR_531701.2	1	21.905	1	21	2065	2085	UUCGUUGUCUGUUCGACCUGA	AUAGGUCGAACAGACAGCGAA	Cleavage	PREDICTED: Malus x domestica uncharacterized LOC103451586 (LOC103451586), transcript variant X2, ncRNA	1
mdm-miR858	XR_531700.2	1	21.905	1	21	2097	2117	UUCGUUGUCUGUUCGACCUGA	AUAGGUCGAACAGACAGCGAA	Cleavage	PREDICTED: Malus x domestica uncharacterized LOC103451586 (LOC103451586), transcript variant X1, ncRNA	1
mdm-miRn-123	XM_017326253.1	1	23.994	1	24	110	133	ACGGAACAGAGUGGGACGAGACGU	ACGUCUCGUCCCACUUUGUUCUGU	Cleavage	PREDICTED: Malus x domestica UDP-glycosyltransferase 85A8-like (LOC103413327), mRNA	1
mdm-miRn-181	XM_008345891.1	1	13.407	1	24	60	83	AUCUGUACCAUUGAAAUUUGAUUC	CAAUCAAAUUUCAAUGAUACAGAU	Cleavage	PREDICTED: Malus x domestica uncharacterized LOC103406921 (LOC103406921), mRNA	1
mdm-miRn-68	XM_017331498.1	1	14.152	1	24	16	39	AUGGAUUUGGAUUCUCUGCCCUCC	GGAGGGCAGAGAAUCCAAGUCYAU	Cleavage	PREDICTED: Malus x domestica UBP1-associated protein 2C-like (LOC103431854), transcript variant X2, mRNA	1
mdm-miRn-68	XM_017331499.1	1	14.152	1	24	16	39	AUGGAUUUGGAUUCUCUGCCCUCC	GGAGGGCAGAGAAUCCAAGUCYAU	Cleavage	PREDICTED: Malus x domestica UBP1-associated protein 2C-like (LOC103431854), transcript variant X3, mRNA	1
mdm-miRn-68	XM_017331497.1	1	14.152	1	24	16	39	AUGGAUUUGGAUUCUCUGCCCUCC	GGAGGGCAGAGAAUCCAAGUCYAU	Cleavage	PREDICTED: Malus x domestica UBP1-associated protein 2C-like (LOC103431854), transcript variant X1, mRNA	1
mdm-miRn-68	XM_017331500.1	1	14.152	1	24	16	39	AUGGAUUUGGAUUCUCUGCCCUCC	GGAGGGCAGAGAAUCCAAGUCYAU	Cleavage	PREDICTED: Malus x domestica UBP1-associated protein 2C-like (LOC103431854), transcript variant X4, mRNA	1
mdm-miR156ab	XM_017323790.1	1.5	16.815	1	21	1638	1658	UUGACAGAAGAUAGAGAGCAC	GUGCUCUCUCUCUUCUGUCAG	Cleavage	PREDICTED: Malus x domestica squamosa promoter-binding-like protein 6 (LOC103402804), mRNA	1
mdm-miR156ab	XM_008391170.2	1.5	20.018	1	21	1269	1289	UUGACAGAAGAUAGAGAGCAC	GUGCUCUCUCUCUUCUGUCAG	Cleavage	PREDICTED: Malus x domestica squamosa promoter-binding-like protein 6 (LOC103451748), mRNA	1
mdm-miR156ab	XM_008361863.2	1.5	20.018	1	21	1269	1289	UUGACAGAAGAUAGAGAGCAC	GUGCUCUCUCUCUUCUGUCAG	Cleavage	PREDICTED: Malus x domestica squamosa promoter-binding-like protein 6 (LOC103423785), mRNA	1
mdm-miR156ac	XM_017323790.1	1.5	16.815	1	21	1638	1658	UUGACAGAAGAUAGAGAGCAC	GUGCUCUCUCUCUUCUGUCAG	Cleavage	PREDICTED: Malus x domestica squamosa promoter-binding-like protein 6 (LOC103402804), mRNA	1
mdm-miR156ac	XM_008391170.2	1.5	20.018	1	21	1269	1289	UUGACAGAAGAUAGAGAGCAC	GUGCUCUCUCUCUUCUGUCAG	Cleavage	PREDICTED: Malus x domestica squamosa promoter-binding-like protein 6 (LOC103451748), mRNA	1
mdm-miR156ac	XM_008361863.2	1.5	20.018	1	21	1269	1289	UUGACAGAAGAUAGAGAGCAC	GUGCUCUCUCUCUUCUGUCAG	Cleavage	PREDICTED: Malus x domestica squamosa promoter-binding-like protein 6 (LOC103423785), mRNA	1
mdm-miR156p	XM_008368447.2	1.5	22.045	1	21	53	73	CUGACAGAAGAUAGAGAGCAC	CUGCUCUCUAACUUCUGUUAG	Translation	PREDICTED: Malus x domestica uncharacterized LOC103430310 (LOC103430310), transcript variant X2, mRNA	1
mdm-miR156p	XM_008368446.2	1.5	16.153	1	21	13	33	CUGACAGAAGAUAGAGAGCAC	CUGCUCUCUAACUUCUGUUAG	Translation	PREDICTED: Malus x domestica uncharacterized LOC103430310 (LOC103430310), transcript variant X1, mRNA	1
mdm-miR156q	XM_008368447.2	1.5	22.045	1	21	53	73	CUGACAGAAGAUAGAGAGCAC	CUGCUCUCUAACUUCUGUUAG	Translation	PREDICTED: Malus x domestica uncharacterized LOC103430310 (LOC103430310), transcript variant X2, mRNA	1
mdm-miR156q	XM_008368446.2	1.5	16.153	1	21	13	33	CUGACAGAAGAUAGAGAGCAC	CUGCUCUCUAACUUCUGUUAG	Translation	PREDICTED: Malus x domestica uncharacterized LOC103430310 (LOC103430310), transcript variant X1, mRNA	1
mdm-miR156r	XM_008368447.2	1.5	22.045	1	21	53	73	CUGACAGAAGAUAGAGAGCAC	CUGCUCUCUAACUUCUGUUAG	Translation	PREDICTED: Malus x domestica uncharacterized LOC103430310 (LOC103430310), transcript variant X2, mRNA	1
mdm-miR156r	XM_008368446.2	1.5	16.153	1	21	13	33	CUGACAGAAGAUAGAGAGCAC	CUGCUCUCUAACUUCUGUUAG	Translation	PREDICTED: Malus x domestica uncharacterized LOC103430310 (LOC103430310), transcript variant X1, mRNA	1
mdm-miR156s	XM_008368447.2	1.5	22.045	1	21	53	73	CUGACAGAAGAUAGAGAGCAC	CUGCUCUCUAACUUCUGUUAG	Translation	PREDICTED: Malus x domestica uncharacterized LOC103430310 (LOC103430310), transcript variant X2, mRNA	1
mdm-miR156s	XM_008368446.2	1.5	16.153	1	21	13	33	CUGACAGAAGAUAGAGAGCAC	CUGCUCUCUAACUUCUGUUAG	Translation	PREDICTED: Malus x domestica uncharacterized LOC103430310 (LOC103430310), transcript variant X1, mRNA	1
mdm-miR159a	XM_008351711.2	1.5	13.905	1	20	83	102	CUUGGAUUGAAGGGAGCUCC	GGAGCUCCCUUCAAACCAAG	Cleavage	PREDICTED: Malus x domestica uncharacterized LOC103413228 (LOC103413228), mRNA	1
mdm-miR159a	XM_008387744.2	1.5	13.905	1	20	1435	1454	CUUGGAUUGAAGGGAGCUCC	GGAGCUCCCUUCAAACCAAG	Cleavage	PREDICTED: Malus x domestica transcription factor MYB86-like (LOC103448485), mRNA	1
mdm-miR159a	XM_008377533.1	1.5	21.676	1	20	101	120	CUUGGAUUGAAGGGAGCUCC	GGAGCUCCAUUCGAUCCAAG	Cleavage	PREDICTED: Malus x domestica myb-related protein Zm38 (LOC103438991), mRNA	1
mdm-miR159a	XM_008358324.2	1.5	23.182	1	20	101	120	CUUGGAUUGAAGGGAGCUCC	GGAGCUCCAUUCGAUCCAAG	Cleavage	PREDICTED: Malus x domestica myb-related protein Zm38-like (LOC103420264), mRNA	1
mdm-miR159b	XM_008351711.2	1.5	13.905	1	20	83	102	CUUGGAUUGAAGGGAGCUCC	GGAGCUCCCUUCAAACCAAG	Cleavage	PREDICTED: Malus x domestica uncharacterized LOC103413228 (LOC103413228), mRNA	1
mdm-miR159b	XM_008387744.2	1.5	13.905	1	20	1435	1454	CUUGGAUUGAAGGGAGCUCC	GGAGCUCCCUUCAAACCAAG	Cleavage	PREDICTED: Malus x domestica transcription factor MYB86-like (LOC103448485), mRNA	1
mdm-miR159b	XM_008377533.1	1.5	21.676	1	20	101	120	CUUGGAUUGAAGGGAGCUCC	GGAGCUCCAUUCGAUCCAAG	Cleavage	PREDICTED: Malus x domestica myb-related protein Zm38 (LOC103438991), mRNA	1
mdm-miR159b	XM_008358324.2	1.5	23.182	1	20	101	120	CUUGGAUUGAAGGGAGCUCC	GGAGCUCCAUUCGAUCCAAG	Cleavage	PREDICTED: Malus x domestica myb-related protein Zm38-like (LOC103420264), mRNA	1
mdm-miR164b	XM_008394952.2	1.5	7.473	1	21	1028	1048	UGGAGAAGCAGGGCACGUGCA	AUUACGUGCCCUGCUUCUCCA	Cleavage	PREDICTED: Malus x domestica NAC domain-containing protein 100-like (LOC103455367), mRNA	1
mdm-miR164b	XM_008376341.2	1.5	8.941	1	21	1061	1081	UGGAGAAGCAGGGCACGUGCA	AUUACGUGCCCUGCUUCUCCA	Cleavage	PREDICTED: Malus x domestica NAC domain-containing protein 100-like (LOC103437835), mRNA	1
mdm-miR164c	XM_008394952.2	1.5	7.473	1	21	1028	1048	UGGAGAAGCAGGGCACGUGCA	AUUACGUGCCCUGCUUCUCCA	Cleavage	PREDICTED: Malus x domestica NAC domain-containing protein 100-like (LOC103455367), mRNA	1
mdm-miR164c	XM_008376341.2	1.5	8.941	1	21	1061	1081	UGGAGAAGCAGGGCACGUGCA	AUUACGUGCCCUGCUUCUCCA	Cleavage	PREDICTED: Malus x domestica NAC domain-containing protein 100-like (LOC103437835), mRNA	1
mdm-miR164d	XM_008394952.2	1.5	7.473	1	21	1028	1048	UGGAGAAGCAGGGCACGUGCA	AUUACGUGCCCUGCUUCUCCA	Cleavage	PREDICTED: Malus x domestica NAC domain-containing protein 100-like (LOC103455367), mRNA	1
mdm-miR164d	XM_008376341.2	1.5	8.941	1	21	1061	1081	UGGAGAAGCAGGGCACGUGCA	AUUACGUGCCCUGCUUCUCCA	Cleavage	PREDICTED: Malus x domestica NAC domain-containing protein 100-like (LOC103437835), mRNA	1
mdm-miR164e	XM_008394952.2	1.5	7.473	1	21	1028	1048	UGGAGAAGCAGGGCACGUGCA	AUUACGUGCCCUGCUUCUCCA	Cleavage	PREDICTED: Malus x domestica NAC domain-containing protein 100-like (LOC103455367), mRNA	1
mdm-miR164e	XM_008376341.2	1.5	8.941	1	21	1061	1081	UGGAGAAGCAGGGCACGUGCA	AUUACGUGCCCUGCUUCUCCA	Cleavage	PREDICTED: Malus x domestica NAC domain-containing protein 100-like (LOC103437835), mRNA	1
mdm-miR164f	XM_008394952.2	1.5	7.473	1	21	1028	1048	UGGAGAAGCAGGGCACGUGCA	AUUACGUGCCCUGCUUCUCCA	Cleavage	PREDICTED: Malus x domestica NAC domain-containing protein 100-like (LOC103455367), mRNA	1
mdm-miR164f	XM_008376341.2	1.5	8.941	1	21	1061	1081	UGGAGAAGCAGGGCACGUGCA	AUUACGUGCCCUGCUUCUCCA	Cleavage	PREDICTED: Malus x domestica NAC domain-containing protein 100-like (LOC103437835), mRNA	1
mdm-miR166a	XM_008394521.2	1.5	23.754	1	21	985	1005	UCGGACCAGGCUUCAUUCCCC	CUGGAAUGAAGCCUGGUCCGG	Cleavage	PREDICTED: Malus x domestica homeobox-leucine zipper protein ATHB-15-like (LOC103454929), mRNA	1
mdm-miR166a	NM_001293969.1	1.5	24.847	1	21	743	763	UCGGACCAGGCUUCAUUCCCC	CUGGAAUGAAGCCUGGUCCGG	Cleavage	Malus domestica homeobox-leucine zipper protein ATHB-15 (LOC103443829), mRNA	1
mdm-miR166b	XM_008394521.2	1.5	23.754	1	21	985	1005	UCGGACCAGGCUUCAUUCCCC	CUGGAAUGAAGCCUGGUCCGG	Cleavage	PREDICTED: Malus x domestica homeobox-leucine zipper protein ATHB-15-like (LOC103454929), mRNA	1
mdm-miR166b	NM_001293969.1	1.5	24.847	1	21	743	763	UCGGACCAGGCUUCAUUCCCC	CUGGAAUGAAGCCUGGUCCGG	Cleavage	Malus domestica homeobox-leucine zipper protein ATHB-15 (LOC103443829), mRNA	1
mdm-miR166c	XM_008394521.2	1.5	23.754	1	21	985	1005	UCGGACCAGGCUUCAUUCCCC	CUGGAAUGAAGCCUGGUCCGG	Cleavage	PREDICTED: Malus x domestica homeobox-leucine zipper protein ATHB-15-like (LOC103454929), mRNA	1
mdm-miR166c	NM_001293969.1	1.5	24.847	1	21	743	763	UCGGACCAGGCUUCAUUCCCC	CUGGAAUGAAGCCUGGUCCGG	Cleavage	Malus domestica homeobox-leucine zipper protein ATHB-15 (LOC103443829), mRNA	1
mdm-miR166d	XM_008394521.2	1.5	23.754	1	21	985	1005	UCGGACCAGGCUUCAUUCCCC	CUGGAAUGAAGCCUGGUCCGG	Cleavage	PREDICTED: Malus x domestica homeobox-leucine zipper protein ATHB-15-like (LOC103454929), mRNA	1
mdm-miR166d	NM_001293969.1	1.5	24.847	1	21	743	763	UCGGACCAGGCUUCAUUCCCC	CUGGAAUGAAGCCUGGUCCGG	Cleavage	Malus domestica homeobox-leucine zipper protein ATHB-15 (LOC103443829), mRNA	1
mdm-miR166e	XM_008394521.2	1.5	23.754	1	21	985	1005	UCGGACCAGGCUUCAUUCCCC	CUGGAAUGAAGCCUGGUCCGG	Cleavage	PREDICTED: Malus x domestica homeobox-leucine zipper protein ATHB-15-like (LOC103454929), mRNA	1
mdm-miR166e	NM_001293969.1	1.5	24.847	1	21	743	763	UCGGACCAGGCUUCAUUCCCC	CUGGAAUGAAGCCUGGUCCGG	Cleavage	Malus domestica homeobox-leucine zipper protein ATHB-15 (LOC103443829), mRNA	1
mdm-miR166f	XM_008394521.2	1.5	23.754	1	21	985	1005	UCGGACCAGGCUUCAUUCCCC	CUGGAAUGAAGCCUGGUCCGG	Cleavage	PREDICTED: Malus x domestica homeobox-leucine zipper protein ATHB-15-like (LOC103454929), mRNA	1
mdm-miR166f	NM_001293969.1	1.5	24.847	1	21	743	763	UCGGACCAGGCUUCAUUCCCC	CUGGAAUGAAGCCUGGUCCGG	Cleavage	Malus domestica homeobox-leucine zipper protein ATHB-15 (LOC103443829), mRNA	1
mdm-miR166g	XM_008394521.2	1.5	23.754	1	21	985	1005	UCGGACCAGGCUUCAUUCCCC	CUGGAAUGAAGCCUGGUCCGG	Cleavage	PREDICTED: Malus x domestica homeobox-leucine zipper protein ATHB-15-like (LOC103454929), mRNA	1
mdm-miR166g	NM_001293969.1	1.5	24.847	1	21	743	763	UCGGACCAGGCUUCAUUCCCC	CUGGAAUGAAGCCUGGUCCGG	Cleavage	Malus domestica homeobox-leucine zipper protein ATHB-15 (LOC103443829), mRNA	1
mdm-miR166h	XM_008394521.2	1.5	23.754	1	21	985	1005	UCGGACCAGGCUUCAUUCCCC	CUGGAAUGAAGCCUGGUCCGG	Cleavage	PREDICTED: Malus x domestica homeobox-leucine zipper protein ATHB-15-like (LOC103454929), mRNA	1
mdm-miR166h	NM_001293969.1	1.5	24.847	1	21	743	763	UCGGACCAGGCUUCAUUCCCC	CUGGAAUGAAGCCUGGUCCGG	Cleavage	Malus domestica homeobox-leucine zipper protein ATHB-15 (LOC103443829), mRNA	1
mdm-miR166i	XM_008394521.2	1.5	23.754	1	21	985	1005	UCGGACCAGGCUUCAUUCCCC	CUGGAAUGAAGCCUGGUCCGG	Cleavage	PREDICTED: Malus x domestica homeobox-leucine zipper protein ATHB-15-like (LOC103454929), mRNA	1
mdm-miR166i	NM_001293969.1	1.5	24.847	1	21	743	763	UCGGACCAGGCUUCAUUCCCC	CUGGAAUGAAGCCUGGUCCGG	Cleavage	Malus domestica homeobox-leucine zipper protein ATHB-15 (LOC103443829), mRNA	1
mdm-miR171m	XM_008373047.2	1.5	22.415	1	21	1799	1819	UUGAGCCGUGCCAAUAUCACA	AGGGAUAUUGGCGCGGCUCAA	Cleavage	PREDICTED: Malus x domestica scarecrow-like protein 6 (LOC103434702), mRNA	1
mdm-miR171m	XM_008343423.2	1.5	23.246	1	21	1781	1801	UUGAGCCGUGCCAAUAUCACA	AGGGAUAUUGGCGCGGCUCAA	Cleavage	PREDICTED: Malus x domestica scarecrow-like protein 22 (LOC103404500), mRNA	1
mdm-miR171m	XM_008379668.2	1.5	18.268	1	21	1895	1915	UUGAGCCGUGCCAAUAUCACA	AGGGAUAUUGGCGCGGCUCAA	Cleavage	PREDICTED: Malus x domestica scarecrow-like protein 22 (LOC103440972), mRNA	1
mdm-miR171m	XM_008368996.2	1.5	15.993	1	21	1864	1884	UUGAGCCGUGCCAAUAUCACA	AGGGAUAUUGGCGCGGCUCAA	Cleavage	PREDICTED: Malus x domestica scarecrow-like protein 27 (LOC103430859), mRNA	1
mdm-miR171n	XM_008373047.2	1.5	22.415	1	21	1799	1819	UUGAGCCGUGCCAAUAUCACA	AGGGAUAUUGGCGCGGCUCAA	Cleavage	PREDICTED: Malus x domestica scarecrow-like protein 6 (LOC103434702), mRNA	1
mdm-miR171n	XM_008343423.2	1.5	23.246	1	21	1781	1801	UUGAGCCGUGCCAAUAUCACA	AGGGAUAUUGGCGCGGCUCAA	Cleavage	PREDICTED: Malus x domestica scarecrow-like protein 22 (LOC103404500), mRNA	1
mdm-miR171n	XM_008379668.2	1.5	18.268	1	21	1895	1915	UUGAGCCGUGCCAAUAUCACA	AGGGAUAUUGGCGCGGCUCAA	Cleavage	PREDICTED: Malus x domestica scarecrow-like protein 22 (LOC103440972), mRNA	1
mdm-miR171n	XM_008368996.2	1.5	15.993	1	21	1864	1884	UUGAGCCGUGCCAAUAUCACA	AGGGAUAUUGGCGCGGCUCAA	Cleavage	PREDICTED: Malus x domestica scarecrow-like protein 27 (LOC103430859), mRNA	1
mdm-miR399a	XM_008373144.2	1.5	21.497	1	21	733	753	UGCCAAAGGAGAAUUGCCCUG	UGGGGCAAAUCUCCUUUGGCA	Cleavage	PREDICTED: Malus x domestica probable ubiquitin-conjugating enzyme E2 24 (LOC103434792), mRNA	6
mdm-miR399a	XM_008373144.2	1.5	14.227	1	21	966	986	UGCCAAAGGAGAAUUGCCCUG	UAGGGCAGAUCUCCUUUGGCA	Cleavage	PREDICTED: Malus x domestica probable ubiquitin-conjugating enzyme E2 24 (LOC103434792), mRNA	6
mdm-miR399a	XM_008385516.2	1.5	16.022	1	21	938	958	UGCCAAAGGAGAAUUGCCCUG	UAGGGCAGAUCUCCUUUGGCA	Cleavage	PREDICTED: Malus x domestica probable ubiquitin-conjugating enzyme E2 24 (LOC103446408), mRNA	4
mdm-miR399b	XM_008373144.2	1.5	21.497	1	21	733	753	UGCCAAAGGAGAAUUGCCCUG	UGGGGCAAAUCUCCUUUGGCA	Cleavage	PREDICTED: Malus x domestica probable ubiquitin-conjugating enzyme E2 24 (LOC103434792), mRNA	6
mdm-miR399b	XM_008373144.2	1.5	14.227	1	21	966	986	UGCCAAAGGAGAAUUGCCCUG	UAGGGCAGAUCUCCUUUGGCA	Cleavage	PREDICTED: Malus x domestica probable ubiquitin-conjugating enzyme E2 24 (LOC103434792), mRNA	6
mdm-miR399b	XM_008385516.2	1.5	16.022	1	21	938	958	UGCCAAAGGAGAAUUGCCCUG	UAGGGCAGAUCUCCUUUGGCA	Cleavage	PREDICTED: Malus x domestica probable ubiquitin-conjugating enzyme E2 24 (LOC103446408), mRNA	4
mdm-miR482b	XR_525335.2	1.5	15.833	1	22	132	153	UCUUUCCUAUCCCUCCCAUUCC	GGAAUGGGAGGGAUAAGAAAGA	Cleavage	PREDICTED: Malus x domestica uncharacterized LOC103410289 (LOC103410289), ncRNA	1
mdm-miR482b	XR_530017.2	1.5	15.833	1	22	132	153	UCUUUCCUAUCCCUCCCAUUCC	GGAAUGGGAGGGAUAAGAAAGA	Cleavage	PREDICTED: Malus x domestica uncharacterized LOC103439752 (LOC103439752), ncRNA	1
mdm-miR482b	XR_001786525.1	1.5	13.657	1	22	289	310	UCUUUCCUAUCCCUCCCAUUCC	GGAAUGGAAGGGGUAGGAAAGA	Cleavage	PREDICTED: Malus x domestica uncharacterized LOC103407591 (LOC103407591), ncRNA	1
mdm-miR482b	XM_008359890.2	1.5	7.384	1	22	34	55	UCUUUCCUAUCCCUCCCAUUCC	GUAAUGGGAGGGAGAGGGAAGA	Translation	PREDICTED: Malus x domestica uncharacterized LOC103421853 (LOC103421853), mRNA	1
mdm-miR535d	XM_008355408.2	1.5	20.75	1	21	577	598	UGACGACGAG-AGAGAGCACGC	GCGUGCUCUCUUCUUGUCGUCA	Translation	PREDICTED: Malus x domestica pentatricopeptide repeat-containing protein At2g37320-like (LOC103417218), mRNA	1
mdm-miR7121a	XR_001787877.1	1.5	23.418	1	21	234	254	UCCUCUUGGUGAUCGCCCUGU	ACAGGGUGAUUACCAAGGGGA	Cleavage	PREDICTED: Malus x domestica uncharacterized LOC103417983 (LOC103417983), transcript variant X1, ncRNA	2
mdm-miR7121b	XR_001787877.1	1.5	23.418	1	21	234	254	UCCUCUUGGUGAUCGCCCUGU	ACAGGGUGAUUACCAAGGGGA	Cleavage	PREDICTED: Malus x domestica uncharacterized LOC103417983 (LOC103417983), transcript variant X1, ncRNA	2
mdm-miR7121c	XR_001787877.1	1.5	23.418	1	21	234	254	UCCUCUUGGUGAUCGCCCUGU	ACAGGGUGAUUACCAAGGGGA	Cleavage	PREDICTED: Malus x domestica uncharacterized LOC103417983 (LOC103417983), transcript variant X1, ncRNA	2
mdm-miR7121d	XR_001787877.1	1.5	23.418	1	21	234	254	UCCUCUUGGUGAUCGCCCUGC	ACAGGGUGAUUACCAAGGGGA	Cleavage	PREDICTED: Malus x domestica uncharacterized LOC103417983 (LOC103417983), transcript variant X1, ncRNA	2
mdm-miR7121e	XR_001787877.1	1.5	23.418	1	21	234	254	UCCUCUUGGUGAUCGCCCUGC	ACAGGGUGAUUACCAAGGGGA	Cleavage	PREDICTED: Malus x domestica uncharacterized LOC103417983 (LOC103417983), transcript variant X1, ncRNA	2
mdm-miR7121f	XR_001787877.1	1.5	23.418	1	21	234	254	UCCUCUUGGUGAUCGCCCUGC	ACAGGGUGAUUACCAAGGGGA	Cleavage	PREDICTED: Malus x domestica uncharacterized LOC103417983 (LOC103417983), transcript variant X1, ncRNA	2
mdm-miR7121g	XR_001787877.1	1.5	23.418	1	21	234	254	UCCUCUUGGUGAUCGCCCUGC	ACAGGGUGAUUACCAAGGGGA	Cleavage	PREDICTED: Malus x domestica uncharacterized LOC103417983 (LOC103417983), transcript variant X1, ncRNA	2
mdm-miR7121h	XR_001787877.1	1.5	23.418	1	21	234	254	UCCUCUUGGUGAUCGCCCUGC	ACAGGGUGAUUACCAAGGGGA	Cleavage	PREDICTED: Malus x domestica uncharacterized LOC103417983 (LOC103417983), transcript variant X1, ncRNA	2
mdm-miR858	XM_008393163.2	1.5	18.896	1	21	562	582	UUCGUUGUCUGUUCGACCUGA	CCGGGUCGAACAGAUAAUGAA	Cleavage	PREDICTED: Malus x domestica transcription factor WER-like (LOC103453605), mRNA	1
mdm-miR858	XM_008358329.2	1.5	16.013	1	21	369	389	UUCGUUGUCUGUUCGACCUGA	CCAGGCCGAACAGACAAUGAA	Cleavage	PREDICTED: Malus x domestica transcription repressor MYB5-like (LOC103420270), mRNA	1
mdm-miR858	XM_008366351.2	1.5	16.043	1	21	343	363	UUCGUUGUCUGUUCGACCUGA	CCAGGCCGAACAGACAAUGAA	Cleavage	PREDICTED: Malus x domestica transcription factor WER-like (LOC103428253), mRNA	1
mdm-miR858	XM_008354650.2	1.5	16.244	1	21	408	428	UUCGUUGUCUGUUCGACCUGA	CCAGGUCGAACUGACAACGAG	Translation	PREDICTED: Malus x domestica myb-related protein 308-like (LOC103416365), mRNA	1
mdm-miR858	XM_008395373.2	1.5	11.377	1	21	388	408	UUCGUUGUCUGUUCGACCUGA	CCAGGACGAACAGACAAUGAA	Cleavage	PREDICTED: Malus x domestica transcription repressor MYB5-like (LOC103455783), mRNA	1
mdm-miR858	XM_017331967.1	1.5	13.735	1	21	560	580	UUCGUUGUCUGUUCGACCUGA	CCAGGCCGAACAGACAAUGAA	Cleavage	PREDICTED: Malus x domestica transcription factor MYB114-like (LOC103433038), mRNA	1
mdm-miR858	XM_017331968.1	1.5	13.735	1	21	564	584	UUCGUUGUCUGUUCGACCUGA	CCAGGCCGAACAGACAAUGAA	Cleavage	PREDICTED: Malus x domestica transcription factor MYB114-like (LOC103433039), mRNA	1
mdm-miR858	NM_001294029.1	1.5	16.282	1	21	375	395	UUCGUUGUCUGUUCGACCUGA	CCAGGCCGAACAGACAAUGAA	Cleavage	Malus domestica transcription repressor MYB6-like (MYB11), mRNA	1
mdm-miR858	XM_008352854.1	1.5	17.309	1	21	343	363	UUCGUUGUCUGUUCGACCUGA	CCAGGCCGAACAGACAAUGAA	Cleavage	PREDICTED: Malus x domestica trichome differentiation protein GL1-like (LOC103414475), mRNA	1
mdm-miR858	XM_008339653.2	1.5	12.053	1	21	398	418	UUCGUUGUCUGUUCGACCUGA	CCAGGGCGAACAGACAAUGAA	Cleavage	PREDICTED: Malus x domestica transcription factor MYB12 (LOC103400953), transcript variant X2, mRNA	1
mdm-miR858	XM_008339652.2	1.5	12.053	1	21	401	421	UUCGUUGUCUGUUCGACCUGA	CCAGGGCGAACAGACAAUGAA	Cleavage	PREDICTED: Malus x domestica transcription factor MYB12 (LOC103400953), transcript variant X1, mRNA	1
mdm-miRn-101	XM_017334190.1	1.5	18.06	1	24	229	252	AAGUGAUCCGAAUCUUUGAAAUUU	AAAUUUCAACGAUUCGGAUCAUUU	Cleavage	PREDICTED: Malus x domestica 4-hydroxyphenylpyruvate dioxygenase (LOC103443168), mRNA	1
mdm-miRn-105	XM_008342690.2	1.5	23.24	1	24	1678	1701	AUCCGGACUGUUGAAAUUUGAUUC	AGAUCAAAUUUCAACGAUCCGGAU	Cleavage	PREDICTED: Malus x domestica adenylate isopentenyltransferase 5, chloroplastic (LOC103403839), mRNA	1
mdm-miRn-123	XM_008380589.2	1.5	22.111	1	24	2842	2865	ACGGAACAGAGUGGGACGAGACGU	ACGCCUCGUCCCACUCUGUUCCAU	Cleavage	PREDICTED: Malus x domestica uncharacterized LOC103441878 (LOC103441878), mRNA	1
mdm-miRn-130	XM_017322824.1	1.5	22.151	1	24	351	374	AAGUGAUCUGGAUCUUUAAAAUUU	UAAGUUUGAAGAUUCAGAUCAUUU	Cleavage	PREDICTED: Malus x domestica AP2/ERF and B3 domain-containing transcription factor At1g50680-like (LOC103400326), mRNA	1
mdm-miRn-130	XM_017331207.1	1.5	22.151	1	24	409	432	AAGUGAUCUGGAUCUUUAAAAUUU	UAAGUUUGAAGAUUCAGAUCAUUU	Cleavage	PREDICTED: Malus x domestica AP2/ERF and B3 domain-containing transcription factor At1g50680-like (LOC103431384), mRNA	1
mdm-miRn-135	XM_008351632.1	1.5	18.656	1	21	1001	1021	UCUCCGGAUCUUUACAUUUGA	CCAAAUGCAAAGAUCCGGGGA	Cleavage	PREDICTED: Malus x domestica uncharacterized LOC103413141 (LOC103413141), mRNA	1
mdm-miRn-136	XM_017334190.1	1.5	20.624	1	24	224	247	AUCCGAACUGUUGAAAUUUGAUCC	UGAUCAAAUUUCAACGAUUCGGAU	Cleavage	PREDICTED: Malus x domestica 4-hydroxyphenylpyruvate dioxygenase (LOC103443168), mRNA	1
mdm-miRn-136	XM_008395952.2	1.5	18.165	1	24	25	48	AUCCGAACUGUUGAAAUUUGAUCC	AGCUCAGAUUUCAACAUUUCGGAU	Cleavage	PREDICTED: Malus x domestica probable methyltransferase PMT26 (LOC103456266), transcript variant X3, mRNA	1
mdm-miRn-136	XM_008374182.2	1.5	19.96	1	24	1940	1963	AUCCGAACUGUUGAAAUUUGAUCC	GGCGCAAAUUUCAAUGGUUUGGAU	Cleavage	PREDICTED: Malus x domestica uncharacterized LOC103435771 (LOC103435771), mRNA	1
mdm-miRn-145	XM_008393498.2	1.5	21.819	1	24	1386	1409	AUCUCCGGAUCUCUUCCACUAAGG	UCUUGGUAGAAGAGAUCCGGAGAU	Cleavage	PREDICTED: Malus x domestica plant cysteine oxidase 2-like (LOC103453905), mRNA	1
mdm-miRn-15	XM_008372040.2	1.5	17.236	1	24	1111	1134	AUCUCAAAGUUGGGACUCUUCAUG	UCAAAAGGGUCCCAACUUUGAGAA	Cleavage	PREDICTED: Malus x domestica protein FATTY ACID EXPORT 3, chloroplastic (LOC103433760), transcript variant X2, mRNA	1
mdm-miRn-15	XM_008372042.2	1.5	13.477	1	24	1055	1078	AUCUCAAAGUUGGGACUCUUCAUG	UCAAAAGGGUCCCAACUUUGAGAA	Cleavage	PREDICTED: Malus x domestica protein FATTY ACID EXPORT 3, chloroplastic (LOC103433760), transcript variant X4, mRNA	1
mdm-miRn-15	XM_008372041.2	1.5	17.052	1	24	1108	1131	AUCUCAAAGUUGGGACUCUUCAUG	UCAAAAGGGUCCCAACUUUGAGAA	Cleavage	PREDICTED: Malus x domestica protein FATTY ACID EXPORT 3, chloroplastic (LOC103433760), transcript variant X3, mRNA	1
mdm-miRn-15	XM_008372039.2	1.5	17.052	1	24	1111	1134	AUCUCAAAGUUGGGACUCUUCAUG	UCAAAAGGGUCCCAACUUUGAGAA	Cleavage	PREDICTED: Malus x domestica protein FATTY ACID EXPORT 3, chloroplastic (LOC103433760), transcript variant X1, mRNA	1
mdm-miRn-174	XM_008373091.2	1.5	11.566	1	24	1490	1513	AAUCUGAACCCUUGAAAUUUGAUC	AAUCAAAUUUUAAGAGUUCAGAUU	Translation	PREDICTED: Malus x domestica uncharacterized LOC103434736 (LOC103434736), mRNA	1
mdm-miRn-241	XM_008370693.2	1.5	23.832	1	24	1534	1557	AGGAGUGGCUGCUGAAAAUUCAGC	GCUGAAUUUUCAGCUGCCAUUCCU	Translation	PREDICTED: Malus x domestica probable indole-3-pyruvate monooxygenase YUCCA10 (LOC103432489), mRNA	1
mdm-miRn-252	XM_008393498.2	1.5	21.819	1	24	1386	1409	AUUUCCGGAUCUCUUCCACCAAGG	UCUUGGUAGAAGAGAUCCGGAGAU	Cleavage	PREDICTED: Malus x domestica plant cysteine oxidase 2-like (LOC103453905), mRNA	1
mdm-miRn-48	XM_008369452.2	1.5	14.499	1	24	1505	1531	AUUCGGAUCUCUUCUAUCAAG---GCC	GGUAGAUUUGAUAGAACAGAUCCGGAU	Translation	PREDICTED: Malus x domestica probable carboxylesterase 2 (LOC103431308), mRNA	1
mdm-miRn-57	XM_008395175.1	1.5	24.129	1	21	95	115	UCGAGUCGACUCGGAUGAGUU	AACUUGUCCGAGUUGACUCGA	Cleavage	PREDICTED: Malus x domestica uncharacterized LOC103455595 (LOC103455595), mRNA	1
mdm-miRn-68	XM_017322724.1	1.5	14.359	1	24	522	545	AUGGAUUUGGAUUCUCUGCCCUCC	GGAGGGCAGAGAAUCCAAGUCCAA	Cleavage	PREDICTED: Malus x domestica cyclic nucleotide-gated ion channel 1-like (LOC103402565), transcript variant X2, mRNA	1
mdm-miRn-68	XM_017322723.1	1.5	14.359	1	24	483	506	AUGGAUUUGGAUUCUCUGCCCUCC	GGAGGGCAGAGAAUCCAAGUCCAA	Cleavage	PREDICTED: Malus x domestica cyclic nucleotide-gated ion channel 1-like (LOC103402565), transcript variant X1, mRNA	1
mdm-miRn-74	XR_001788710.1	1.5	21.04	1	24	632	655	AGGAUUUGGAUUCUCUCAUGAGCU	AGCUCAGGAGAGGAUCCAAAUCCU	Cleavage	PREDICTED: Malus x domestica pre-mRNA-splicing factor ATP-dependent RNA helicase DEAH1-like (LOC103424557), transcript variant X2, misc_RNA	1
mdm-miRn-74	XM_017329344.1	1.5	23.43	1	24	733	756	AGGAUUUGGAUUCUCUCAUGAGCU	AGCUCAGGAGAGGAUCCAAAUCCU	Cleavage	PREDICTED: Malus x domestica pre-mRNA-splicing factor ATP-dependent RNA helicase DEAH1-like (LOC103424557), transcript variant X1, mRNA	1
mdm-miR156aa	XM_008387976.2	2	14.433	1	20	782	801	UGACAGAAGAUAGAGAGCAC	AUGCUCUCUCUCUUCUGUCA	Translation	PREDICTED: Malus x domestica squamosa promoter-binding protein 1 (LOC103448708), mRNA	1
mdm-miR156aa	XM_008385482.2	2	9.773	1	20	707	726	UGACAGAAGAUAGAGAGCAC	AUGCUCUCUCUCUUCUGUCA	Translation	PREDICTED: Malus x domestica squamosa promoter-binding-like protein 3 (LOC103446386), mRNA	1
mdm-miR156ab	XM_008348563.2	2	12.256	1	21	1872	1892	UUGACAGAAGAUAGAGAGCAC	GUGCUCUCUCUCUUCUGUCAU	Cleavage	PREDICTED: Malus x domestica squamosa promoter-binding-like protein 6 (LOC103409770), mRNA	1
mdm-miR156ab	XM_008376434.2	2	12.256	1	21	1870	1890	UUGACAGAAGAUAGAGAGCAC	GUGCUCUCUCUCUUCUGUCAU	Cleavage	PREDICTED: Malus x domestica squamosa promoter-binding-like protein 6 (LOC103437909), mRNA	1
mdm-miR156ab	XM_008376003.2	2	23.905	1	21	1381	1401	UUGACAGAAGAUAGAGAGCAC	GUGCUCUCUCUCUUCUGUCAU	Cleavage	PREDICTED: Malus x domestica squamosa promoter-binding-like protein 13A (SPL2), transcript variant X1, mRNA	1
mdm-miR156ab	XM_008377572.2	2	15.951	1	21	1124	1144	UUGACAGAAGAUAGAGAGCAC	GUGCUCUCUCUCUUCUGUCAU	Cleavage	PREDICTED: Malus x domestica squamosa promoter-binding-like protein 7 (LOC103439024), transcript variant X1, mRNA	1
mdm-miR156ab	XM_008377574.2	2	20.703	1	21	1076	1096	UUGACAGAAGAUAGAGAGCAC	GUGCUCUCUCUCUUCUGUCAU	Cleavage	PREDICTED: Malus x domestica squamosa promoter-binding-like protein 7 (LOC103439024), transcript variant X2, mRNA	1
mdm-miR156ab	NM_001294082.1	2	23.905	1	21	990	1010	UUGACAGAAGAUAGAGAGCAC	GUGCUCUCUCUCUUCUGUCAU	Cleavage	Malus domestica squamosa promoter-binding-like protein 13A (SPL2), mRNA	1
mdm-miR156ab	XM_008342016.2	2	21.497	1	21	844	864	UUGACAGAAGAUAGAGAGCAC	GUGCUCUCUCUCUUCUGUCAU	Cleavage	PREDICTED: Malus x domestica teosinte glume architecture 1-like (LOC103403185), mRNA	1
mdm-miR156ab	NM_001294072.1	2	10.909	1	21	770	790	UUGACAGAAGAUAGAGAGCAC	GUGCCCUCUAUCUUCUGUCAU	Cleavage	Malus domestica squamosa promoter-binding-like protein 18 (SPL11), mRNA	1
mdm-miR156ab	XM_008373173.2	2	14.252	1	21	1135	1155	UUGACAGAAGAUAGAGAGCAC	AAGCUCCCUAUCUUCUGUCAA	Cleavage	PREDICTED: Malus x domestica squamosa promoter-binding-like protein 3 (LOC103434819), mRNA	2
mdm-miR156ab	XM_008387976.2	2	14.357	1	21	782	802	UUGACAGAAGAUAGAGAGCAC	AUGCUCUCUCUCUUCUGUCAU	Cleavage	PREDICTED: Malus x domestica squamosa promoter-binding protein 1 (LOC103448708), mRNA	1
mdm-miR156ab	XM_008368447.2	2	22.045	1	21	53	73	UUGACAGAAGAUAGAGAGCAC	CUGCUCUCUAACUUCUGUUAG	Translation	PREDICTED: Malus x domestica uncharacterized LOC103430310 (LOC103430310), transcript variant X2, mRNA	1
mdm-miR156ab	XM_008368446.2	2	16.153	1	21	13	33	UUGACAGAAGAUAGAGAGCAC	CUGCUCUCUAACUUCUGUUAG	Translation	PREDICTED: Malus x domestica uncharacterized LOC103430310 (LOC103430310), transcript variant X1, mRNA	1
mdm-miR156ab	XM_008344669.2	2	9.041	1	21	679	699	UUGACAGAAGAUAGAGAGCAC	AUGCUCCCUCUCUUCUGUCAA	Cleavage	PREDICTED: Malus x domestica squamosa promoter-binding protein 1-like (LOC103405646), mRNA	1
mdm-miR156ab	XM_008364219.2	2	9.041	1	21	607	627	UUGACAGAAGAUAGAGAGCAC	AUGCUCCCUCUCUUCUGUCAA	Cleavage	PREDICTED: Malus x domestica squamosa promoter-binding protein 1-like (LOC103426132), mRNA	1
mdm-miR156ac	XM_008348563.2	2	12.256	1	21	1872	1892	UUGACAGAAGAUAGAGAGCAC	GUGCUCUCUCUCUUCUGUCAU	Cleavage	PREDICTED: Malus x domestica squamosa promoter-binding-like protein 6 (LOC103409770), mRNA	1
mdm-miR156ac	XM_008376434.2	2	12.256	1	21	1870	1890	UUGACAGAAGAUAGAGAGCAC	GUGCUCUCUCUCUUCUGUCAU	Cleavage	PREDICTED: Malus x domestica squamosa promoter-binding-like protein 6 (LOC103437909), mRNA	1
mdm-miR156ac	XM_008376003.2	2	23.905	1	21	1381	1401	UUGACAGAAGAUAGAGAGCAC	GUGCUCUCUCUCUUCUGUCAU	Cleavage	PREDICTED: Malus x domestica squamosa promoter-binding-like protein 13A (SPL2), transcript variant X1, mRNA	1
mdm-miR156ac	XM_008377572.2	2	15.951	1	21	1124	1144	UUGACAGAAGAUAGAGAGCAC	GUGCUCUCUCUCUUCUGUCAU	Cleavage	PREDICTED: Malus x domestica squamosa promoter-binding-like protein 7 (LOC103439024), transcript variant X1, mRNA	1
mdm-miR156ac	XM_008377574.2	2	20.703	1	21	1076	1096	UUGACAGAAGAUAGAGAGCAC	GUGCUCUCUCUCUUCUGUCAU	Cleavage	PREDICTED: Malus x domestica squamosa promoter-binding-like protein 7 (LOC103439024), transcript variant X2, mRNA	1
mdm-miR156ac	NM_001294082.1	2	23.905	1	21	990	1010	UUGACAGAAGAUAGAGAGCAC	GUGCUCUCUCUCUUCUGUCAU	Cleavage	Malus domestica squamosa promoter-binding-like protein 13A (SPL2), mRNA	1
mdm-miR156ac	XM_008342016.2	2	21.497	1	21	844	864	UUGACAGAAGAUAGAGAGCAC	GUGCUCUCUCUCUUCUGUCAU	Cleavage	PREDICTED: Malus x domestica teosinte glume architecture 1-like (LOC103403185), mRNA	1
mdm-miR156ac	NM_001294072.1	2	10.909	1	21	770	790	UUGACAGAAGAUAGAGAGCAC	GUGCCCUCUAUCUUCUGUCAU	Cleavage	Malus domestica squamosa promoter-binding-like protein 18 (SPL11), mRNA	1
mdm-miR156ac	XM_008373173.2	2	14.252	1	21	1135	1155	UUGACAGAAGAUAGAGAGCAC	AAGCUCCCUAUCUUCUGUCAA	Cleavage	PREDICTED: Malus x domestica squamosa promoter-binding-like protein 3 (LOC103434819), mRNA	2
mdm-miR156ac	XM_008387976.2	2	14.357	1	21	782	802	UUGACAGAAGAUAGAGAGCAC	AUGCUCUCUCUCUUCUGUCAU	Cleavage	PREDICTED: Malus x domestica squamosa promoter-binding protein 1 (LOC103448708), mRNA	1
mdm-miR156ac	XM_008368447.2	2	22.045	1	21	53	73	UUGACAGAAGAUAGAGAGCAC	CUGCUCUCUAACUUCUGUUAG	Translation	PREDICTED: Malus x domestica uncharacterized LOC103430310 (LOC103430310), transcript variant X2, mRNA	1
mdm-miR156ac	XM_008368446.2	2	16.153	1	21	13	33	UUGACAGAAGAUAGAGAGCAC	CUGCUCUCUAACUUCUGUUAG	Translation	PREDICTED: Malus x domestica uncharacterized LOC103430310 (LOC103430310), transcript variant X1, mRNA	1
mdm-miR156ac	XM_008344669.2	2	9.041	1	21	679	699	UUGACAGAAGAUAGAGAGCAC	AUGCUCCCUCUCUUCUGUCAA	Cleavage	PREDICTED: Malus x domestica squamosa promoter-binding protein 1-like (LOC103405646), mRNA	1
mdm-miR156ac	XM_008364219.2	2	9.041	1	21	607	627	UUGACAGAAGAUAGAGAGCAC	AUGCUCCCUCUCUUCUGUCAA	Cleavage	PREDICTED: Malus x domestica squamosa promoter-binding protein 1-like (LOC103426132), mRNA	1
mdm-miR156p	XM_008348563.2	2	12.256	1	21	1872	1892	CUGACAGAAGAUAGAGAGCAC	GUGCUCUCUCUCUUCUGUCAU	Cleavage	PREDICTED: Malus x domestica squamosa promoter-binding-like protein 6 (LOC103409770), mRNA	1
mdm-miR156p	XM_008376434.2	2	12.256	1	21	1870	1890	CUGACAGAAGAUAGAGAGCAC	GUGCUCUCUCUCUUCUGUCAU	Cleavage	PREDICTED: Malus x domestica squamosa promoter-binding-like protein 6 (LOC103437909), mRNA	1
mdm-miR156p	XM_008391665.2	2	16.514	1	21	1409	1429	CUGACAGAAGAUAGAGAGCAC	GUGCUCUCUCUCUUCUGUCAA	Cleavage	PREDICTED: Malus x domestica squamosa promoter-binding-like protein 2 (LOC103452163), transcript variant X1, mRNA	1
mdm-miR156p	XM_017336994.1	2	16.514	1	21	1336	1356	CUGACAGAAGAUAGAGAGCAC	GUGCUCUCUCUCUUCUGUCAA	Cleavage	PREDICTED: Malus x domestica squamosa promoter-binding-like protein 2 (LOC103452163), transcript variant X3, mRNA	1
mdm-miR156p	XM_008342004.2	2	13.86	1	21	1378	1398	CUGACAGAAGAUAGAGAGCAC	GUGCUCUCUCUCUUCUGUCAA	Cleavage	PREDICTED: Malus x domestica squamosa promoter-binding-like protein 2 (LOC103403173), transcript variant X1, mRNA	1
mdm-miR156p	XM_008391666.2	2	16.514	1	21	1307	1327	CUGACAGAAGAUAGAGAGCAC	GUGCUCUCUCUCUUCUGUCAA	Cleavage	PREDICTED: Malus x domestica squamosa promoter-binding-like protein 2 (LOC103452163), transcript variant X2, mRNA	1
mdm-miR156p	XM_008376003.2	2	23.905	1	21	1381	1401	CUGACAGAAGAUAGAGAGCAC	GUGCUCUCUCUCUUCUGUCAU	Cleavage	PREDICTED: Malus x domestica squamosa promoter-binding-like protein 13A (SPL2), transcript variant X1, mRNA	1
mdm-miR156p	XM_008342005.2	2	13.86	1	21	1325	1345	CUGACAGAAGAUAGAGAGCAC	GUGCUCUCUCUCUUCUGUCAA	Cleavage	PREDICTED: Malus x domestica squamosa promoter-binding-like protein 2 (LOC103403173), transcript variant X3, mRNA	1
mdm-miR156p	XM_008377572.2	2	15.951	1	21	1124	1144	CUGACAGAAGAUAGAGAGCAC	GUGCUCUCUCUCUUCUGUCAU	Cleavage	PREDICTED: Malus x domestica squamosa promoter-binding-like protein 7 (LOC103439024), transcript variant X1, mRNA	1
mdm-miR156p	XM_017323697.1	2	13.86	1	21	1284	1304	CUGACAGAAGAUAGAGAGCAC	GUGCUCUCUCUCUUCUGUCAA	Cleavage	PREDICTED: Malus x domestica squamosa promoter-binding-like protein 2 (LOC103403173), transcript variant X2, mRNA	1
mdm-miR156p	XM_008377574.2	2	20.703	1	21	1076	1096	CUGACAGAAGAUAGAGAGCAC	GUGCUCUCUCUCUUCUGUCAU	Cleavage	PREDICTED: Malus x domestica squamosa promoter-binding-like protein 7 (LOC103439024), transcript variant X2, mRNA	1
mdm-miR156p	XM_017323699.1	2	13.86	1	21	1222	1242	CUGACAGAAGAUAGAGAGCAC	GUGCUCUCUCUCUUCUGUCAA	Cleavage	PREDICTED: Malus x domestica squamosa promoter-binding-like protein 2 (LOC103403173), transcript variant X4, mRNA	1
mdm-miR156p	XM_008393866.2	2	16.593	1	21	1103	1123	CUGACAGAAGAUAGAGAGCAC	GUGCUCUCUCUCUUCUGUCAA	Cleavage	PREDICTED: Malus x domestica squamosa promoter-binding-like protein 9 (LOC103454268), mRNA	1
mdm-miR156p	NM_001294082.1	2	23.905	1	21	990	1010	CUGACAGAAGAUAGAGAGCAC	GUGCUCUCUCUCUUCUGUCAU	Cleavage	Malus domestica squamosa promoter-binding-like protein 13A (SPL2), mRNA	1
mdm-miR156p	XM_008342016.2	2	21.497	1	21	844	864	CUGACAGAAGAUAGAGAGCAC	GUGCUCUCUCUCUUCUGUCAU	Cleavage	PREDICTED: Malus x domestica teosinte glume architecture 1-like (LOC103403185), mRNA	1
mdm-miR156p	NM_001294072.1	2	10.909	1	21	770	790	CUGACAGAAGAUAGAGAGCAC	GUGCCCUCUAUCUUCUGUCAU	Cleavage	Malus domestica squamosa promoter-binding-like protein 18 (SPL11), mRNA	1
mdm-miR156p	XM_008387976.2	2	14.357	1	21	782	802	CUGACAGAAGAUAGAGAGCAC	AUGCUCUCUCUCUUCUGUCAU	Cleavage	PREDICTED: Malus x domestica squamosa promoter-binding protein 1 (LOC103448708), mRNA	1
mdm-miR156p	XM_008385482.2	2	9.784	1	21	707	727	CUGACAGAAGAUAGAGAGCAC	AUGCUCUCUCUCUUCUGUCAA	Cleavage	PREDICTED: Malus x domestica squamosa promoter-binding-like protein 3 (LOC103446386), mRNA	1
mdm-miR156p	XM_008363611.2	2	18.424	1	21	2491	2511	CUGACAGAAGAUAGAGAGCAC	CUGCUCUCUCACUUCUGUCAG	Translation	PREDICTED: Malus x domestica uncharacterized LOC103425518 (LOC103425518), transcript variant X1, mRNA	1
mdm-miR156p	XM_008363612.2	2	18.424	1	21	2488	2508	CUGACAGAAGAUAGAGAGCAC	CUGCUCUCUCACUUCUGUCAG	Translation	PREDICTED: Malus x domestica uncharacterized LOC103425518 (LOC103425518), transcript variant X2, mRNA	1
mdm-miR156p	XM_008383374.2	2	13.891	1	21	877	897	CUGACAGAAGAUAGAGAGCAC	AUGCUCCCUCUCUUCUGUCAG	Cleavage	PREDICTED: Malus x domestica squamosa promoter-binding-like protein 3 (LOC103444443), mRNA	1
mdm-miR156q	XM_008348563.2	2	12.256	1	21	1872	1892	CUGACAGAAGAUAGAGAGCAC	GUGCUCUCUCUCUUCUGUCAU	Cleavage	PREDICTED: Malus x domestica squamosa promoter-binding-like protein 6 (LOC103409770), mRNA	1
mdm-miR156q	XM_008376434.2	2	12.256	1	21	1870	1890	CUGACAGAAGAUAGAGAGCAC	GUGCUCUCUCUCUUCUGUCAU	Cleavage	PREDICTED: Malus x domestica squamosa promoter-binding-like protein 6 (LOC103437909), mRNA	1
mdm-miR156q	XM_008391665.2	2	16.514	1	21	1409	1429	CUGACAGAAGAUAGAGAGCAC	GUGCUCUCUCUCUUCUGUCAA	Cleavage	PREDICTED: Malus x domestica squamosa promoter-binding-like protein 2 (LOC103452163), transcript variant X1, mRNA	1
mdm-miR156q	XM_017336994.1	2	16.514	1	21	1336	1356	CUGACAGAAGAUAGAGAGCAC	GUGCUCUCUCUCUUCUGUCAA	Cleavage	PREDICTED: Malus x domestica squamosa promoter-binding-like protein 2 (LOC103452163), transcript variant X3, mRNA	1
mdm-miR156q	XM_008342004.2	2	13.86	1	21	1378	1398	CUGACAGAAGAUAGAGAGCAC	GUGCUCUCUCUCUUCUGUCAA	Cleavage	PREDICTED: Malus x domestica squamosa promoter-binding-like protein 2 (LOC103403173), transcript variant X1, mRNA	1
mdm-miR156q	XM_008391666.2	2	16.514	1	21	1307	1327	CUGACAGAAGAUAGAGAGCAC	GUGCUCUCUCUCUUCUGUCAA	Cleavage	PREDICTED: Malus x domestica squamosa promoter-binding-like protein 2 (LOC103452163), transcript variant X2, mRNA	1
mdm-miR156q	XM_008376003.2	2	23.905	1	21	1381	1401	CUGACAGAAGAUAGAGAGCAC	GUGCUCUCUCUCUUCUGUCAU	Cleavage	PREDICTED: Malus x domestica squamosa promoter-binding-like protein 13A (SPL2), transcript variant X1, mRNA	1
mdm-miR156q	XM_008342005.2	2	13.86	1	21	1325	1345	CUGACAGAAGAUAGAGAGCAC	GUGCUCUCUCUCUUCUGUCAA	Cleavage	PREDICTED: Malus x domestica squamosa promoter-binding-like protein 2 (LOC103403173), transcript variant X3, mRNA	1
mdm-miR156q	XM_008377572.2	2	15.951	1	21	1124	1144	CUGACAGAAGAUAGAGAGCAC	GUGCUCUCUCUCUUCUGUCAU	Cleavage	PREDICTED: Malus x domestica squamosa promoter-binding-like protein 7 (LOC103439024), transcript variant X1, mRNA	1
mdm-miR156q	XM_017323697.1	2	13.86	1	21	1284	1304	CUGACAGAAGAUAGAGAGCAC	GUGCUCUCUCUCUUCUGUCAA	Cleavage	PREDICTED: Malus x domestica squamosa promoter-binding-like protein 2 (LOC103403173), transcript variant X2, mRNA	1
mdm-miR156q	XM_008377574.2	2	20.703	1	21	1076	1096	CUGACAGAAGAUAGAGAGCAC	GUGCUCUCUCUCUUCUGUCAU	Cleavage	PREDICTED: Malus x domestica squamosa promoter-binding-like protein 7 (LOC103439024), transcript variant X2, mRNA	1
mdm-miR156q	XM_017323699.1	2	13.86	1	21	1222	1242	CUGACAGAAGAUAGAGAGCAC	GUGCUCUCUCUCUUCUGUCAA	Cleavage	PREDICTED: Malus x domestica squamosa promoter-binding-like protein 2 (LOC103403173), transcript variant X4, mRNA	1
mdm-miR156q	XM_008393866.2	2	16.593	1	21	1103	1123	CUGACAGAAGAUAGAGAGCAC	GUGCUCUCUCUCUUCUGUCAA	Cleavage	PREDICTED: Malus x domestica squamosa promoter-binding-like protein 9 (LOC103454268), mRNA	1
mdm-miR156q	NM_001294082.1	2	23.905	1	21	990	1010	CUGACAGAAGAUAGAGAGCAC	GUGCUCUCUCUCUUCUGUCAU	Cleavage	Malus domestica squamosa promoter-binding-like protein 13A (SPL2), mRNA	1
mdm-miR156q	XM_008342016.2	2	21.497	1	21	844	864	CUGACAGAAGAUAGAGAGCAC	GUGCUCUCUCUCUUCUGUCAU	Cleavage	PREDICTED: Malus x domestica teosinte glume architecture 1-like (LOC103403185), mRNA	1
mdm-miR156q	NM_001294072.1	2	10.909	1	21	770	790	CUGACAGAAGAUAGAGAGCAC	GUGCCCUCUAUCUUCUGUCAU	Cleavage	Malus domestica squamosa promoter-binding-like protein 18 (SPL11), mRNA	1
mdm-miR156q	XM_008387976.2	2	14.357	1	21	782	802	CUGACAGAAGAUAGAGAGCAC	AUGCUCUCUCUCUUCUGUCAU	Cleavage	PREDICTED: Malus x domestica squamosa promoter-binding protein 1 (LOC103448708), mRNA	1
mdm-miR156q	XM_008385482.2	2	9.784	1	21	707	727	CUGACAGAAGAUAGAGAGCAC	AUGCUCUCUCUCUUCUGUCAA	Cleavage	PREDICTED: Malus x domestica squamosa promoter-binding-like protein 3 (LOC103446386), mRNA	1
mdm-miR156q	XM_008363611.2	2	18.424	1	21	2491	2511	CUGACAGAAGAUAGAGAGCAC	CUGCUCUCUCACUUCUGUCAG	Translation	PREDICTED: Malus x domestica uncharacterized LOC103425518 (LOC103425518), transcript variant X1, mRNA	1
mdm-miR156q	XM_008363612.2	2	18.424	1	21	2488	2508	CUGACAGAAGAUAGAGAGCAC	CUGCUCUCUCACUUCUGUCAG	Translation	PREDICTED: Malus x domestica uncharacterized LOC103425518 (LOC103425518), transcript variant X2, mRNA	1
mdm-miR156q	XM_008383374.2	2	13.891	1	21	877	897	CUGACAGAAGAUAGAGAGCAC	AUGCUCCCUCUCUUCUGUCAG	Cleavage	PREDICTED: Malus x domestica squamosa promoter-binding-like protein 3 (LOC103444443), mRNA	1
mdm-miR156r	XM_008348563.2	2	12.256	1	21	1872	1892	CUGACAGAAGAUAGAGAGCAC	GUGCUCUCUCUCUUCUGUCAU	Cleavage	PREDICTED: Malus x domestica squamosa promoter-binding-like protein 6 (LOC103409770), mRNA	1
mdm-miR156r	XM_008376434.2	2	12.256	1	21	1870	1890	CUGACAGAAGAUAGAGAGCAC	GUGCUCUCUCUCUUCUGUCAU	Cleavage	PREDICTED: Malus x domestica squamosa promoter-binding-like protein 6 (LOC103437909), mRNA	1
mdm-miR156r	XM_008391665.2	2	16.514	1	21	1409	1429	CUGACAGAAGAUAGAGAGCAC	GUGCUCUCUCUCUUCUGUCAA	Cleavage	PREDICTED: Malus x domestica squamosa promoter-binding-like protein 2 (LOC103452163), transcript variant X1, mRNA	1
mdm-miR156r	XM_017336994.1	2	16.514	1	21	1336	1356	CUGACAGAAGAUAGAGAGCAC	GUGCUCUCUCUCUUCUGUCAA	Cleavage	PREDICTED: Malus x domestica squamosa promoter-binding-like protein 2 (LOC103452163), transcript variant X3, mRNA	1
mdm-miR156r	XM_008342004.2	2	13.86	1	21	1378	1398	CUGACAGAAGAUAGAGAGCAC	GUGCUCUCUCUCUUCUGUCAA	Cleavage	PREDICTED: Malus x domestica squamosa promoter-binding-like protein 2 (LOC103403173), transcript variant X1, mRNA	1
mdm-miR156r	XM_008391666.2	2	16.514	1	21	1307	1327	CUGACAGAAGAUAGAGAGCAC	GUGCUCUCUCUCUUCUGUCAA	Cleavage	PREDICTED: Malus x domestica squamosa promoter-binding-like protein 2 (LOC103452163), transcript variant X2, mRNA	1
mdm-miR156r	XM_008376003.2	2	23.905	1	21	1381	1401	CUGACAGAAGAUAGAGAGCAC	GUGCUCUCUCUCUUCUGUCAU	Cleavage	PREDICTED: Malus x domestica squamosa promoter-binding-like protein 13A (SPL2), transcript variant X1, mRNA	1
mdm-miR156r	XM_008342005.2	2	13.86	1	21	1325	1345	CUGACAGAAGAUAGAGAGCAC	GUGCUCUCUCUCUUCUGUCAA	Cleavage	PREDICTED: Malus x domestica squamosa promoter-binding-like protein 2 (LOC103403173), transcript variant X3, mRNA	1
mdm-miR156r	XM_008377572.2	2	15.951	1	21	1124	1144	CUGACAGAAGAUAGAGAGCAC	GUGCUCUCUCUCUUCUGUCAU	Cleavage	PREDICTED: Malus x domestica squamosa promoter-binding-like protein 7 (LOC103439024), transcript variant X1, mRNA	1
mdm-miR156r	XM_017323697.1	2	13.86	1	21	1284	1304	CUGACAGAAGAUAGAGAGCAC	GUGCUCUCUCUCUUCUGUCAA	Cleavage	PREDICTED: Malus x domestica squamosa promoter-binding-like protein 2 (LOC103403173), transcript variant X2, mRNA	1
mdm-miR156r	XM_008377574.2	2	20.703	1	21	1076	1096	CUGACAGAAGAUAGAGAGCAC	GUGCUCUCUCUCUUCUGUCAU	Cleavage	PREDICTED: Malus x domestica squamosa promoter-binding-like protein 7 (LOC103439024), transcript variant X2, mRNA	1
mdm-miR156r	XM_017323699.1	2	13.86	1	21	1222	1242	CUGACAGAAGAUAGAGAGCAC	GUGCUCUCUCUCUUCUGUCAA	Cleavage	PREDICTED: Malus x domestica squamosa promoter-binding-like protein 2 (LOC103403173), transcript variant X4, mRNA	1
mdm-miR156r	XM_008393866.2	2	16.593	1	21	1103	1123	CUGACAGAAGAUAGAGAGCAC	GUGCUCUCUCUCUUCUGUCAA	Cleavage	PREDICTED: Malus x domestica squamosa promoter-binding-like protein 9 (LOC103454268), mRNA	1
mdm-miR156r	NM_001294082.1	2	23.905	1	21	990	1010	CUGACAGAAGAUAGAGAGCAC	GUGCUCUCUCUCUUCUGUCAU	Cleavage	Malus domestica squamosa promoter-binding-like protein 13A (SPL2), mRNA	1
mdm-miR156r	XM_008342016.2	2	21.497	1	21	844	864	CUGACAGAAGAUAGAGAGCAC	GUGCUCUCUCUCUUCUGUCAU	Cleavage	PREDICTED: Malus x domestica teosinte glume architecture 1-like (LOC103403185), mRNA	1
mdm-miR156r	NM_001294072.1	2	10.909	1	21	770	790	CUGACAGAAGAUAGAGAGCAC	GUGCCCUCUAUCUUCUGUCAU	Cleavage	Malus domestica squamosa promoter-binding-like protein 18 (SPL11), mRNA	1
mdm-miR156r	XM_008387976.2	2	14.357	1	21	782	802	CUGACAGAAGAUAGAGAGCAC	AUGCUCUCUCUCUUCUGUCAU	Cleavage	PREDICTED: Malus x domestica squamosa promoter-binding protein 1 (LOC103448708), mRNA	1
mdm-miR156r	XM_008385482.2	2	9.784	1	21	707	727	CUGACAGAAGAUAGAGAGCAC	AUGCUCUCUCUCUUCUGUCAA	Cleavage	PREDICTED: Malus x domestica squamosa promoter-binding-like protein 3 (LOC103446386), mRNA	1
mdm-miR156r	XM_008363611.2	2	18.424	1	21	2491	2511	CUGACAGAAGAUAGAGAGCAC	CUGCUCUCUCACUUCUGUCAG	Translation	PREDICTED: Malus x domestica uncharacterized LOC103425518 (LOC103425518), transcript variant X1, mRNA	1
mdm-miR156r	XM_008363612.2	2	18.424	1	21	2488	2508	CUGACAGAAGAUAGAGAGCAC	CUGCUCUCUCACUUCUGUCAG	Translation	PREDICTED: Malus x domestica uncharacterized LOC103425518 (LOC103425518), transcript variant X2, mRNA	1
mdm-miR156r	XM_008383374.2	2	13.891	1	21	877	897	CUGACAGAAGAUAGAGAGCAC	AUGCUCCCUCUCUUCUGUCAG	Cleavage	PREDICTED: Malus x domestica squamosa promoter-binding-like protein 3 (LOC103444443), mRNA	1
mdm-miR156s	XM_008348563.2	2	12.256	1	21	1872	1892	CUGACAGAAGAUAGAGAGCAC	GUGCUCUCUCUCUUCUGUCAU	Cleavage	PREDICTED: Malus x domestica squamosa promoter-binding-like protein 6 (LOC103409770), mRNA	1
mdm-miR156s	XM_008376434.2	2	12.256	1	21	1870	1890	CUGACAGAAGAUAGAGAGCAC	GUGCUCUCUCUCUUCUGUCAU	Cleavage	PREDICTED: Malus x domestica squamosa promoter-binding-like protein 6 (LOC103437909), mRNA	1
mdm-miR156s	XM_008391665.2	2	16.514	1	21	1409	1429	CUGACAGAAGAUAGAGAGCAC	GUGCUCUCUCUCUUCUGUCAA	Cleavage	PREDICTED: Malus x domestica squamosa promoter-binding-like protein 2 (LOC103452163), transcript variant X1, mRNA	1
mdm-miR156s	XM_017336994.1	2	16.514	1	21	1336	1356	CUGACAGAAGAUAGAGAGCAC	GUGCUCUCUCUCUUCUGUCAA	Cleavage	PREDICTED: Malus x domestica squamosa promoter-binding-like protein 2 (LOC103452163), transcript variant X3, mRNA	1
mdm-miR156s	XM_008342004.2	2	13.86	1	21	1378	1398	CUGACAGAAGAUAGAGAGCAC	GUGCUCUCUCUCUUCUGUCAA	Cleavage	PREDICTED: Malus x domestica squamosa promoter-binding-like protein 2 (LOC103403173), transcript variant X1, mRNA	1
mdm-miR156s	XM_008391666.2	2	16.514	1	21	1307	1327	CUGACAGAAGAUAGAGAGCAC	GUGCUCUCUCUCUUCUGUCAA	Cleavage	PREDICTED: Malus x domestica squamosa promoter-binding-like protein 2 (LOC103452163), transcript variant X2, mRNA	1
mdm-miR156s	XM_008376003.2	2	23.905	1	21	1381	1401	CUGACAGAAGAUAGAGAGCAC	GUGCUCUCUCUCUUCUGUCAU	Cleavage	PREDICTED: Malus x domestica squamosa promoter-binding-like protein 13A (SPL2), transcript variant X1, mRNA	1
mdm-miR156s	XM_008342005.2	2	13.86	1	21	1325	1345	CUGACAGAAGAUAGAGAGCAC	GUGCUCUCUCUCUUCUGUCAA	Cleavage	PREDICTED: Malus x domestica squamosa promoter-binding-like protein 2 (LOC103403173), transcript variant X3, mRNA	1
mdm-miR156s	XM_008377572.2	2	15.951	1	21	1124	1144	CUGACAGAAGAUAGAGAGCAC	GUGCUCUCUCUCUUCUGUCAU	Cleavage	PREDICTED: Malus x domestica squamosa promoter-binding-like protein 7 (LOC103439024), transcript variant X1, mRNA	1
mdm-miR156s	XM_017323697.1	2	13.86	1	21	1284	1304	CUGACAGAAGAUAGAGAGCAC	GUGCUCUCUCUCUUCUGUCAA	Cleavage	PREDICTED: Malus x domestica squamosa promoter-binding-like protein 2 (LOC103403173), transcript variant X2, mRNA	1
mdm-miR156s	XM_008377574.2	2	20.703	1	21	1076	1096	CUGACAGAAGAUAGAGAGCAC	GUGCUCUCUCUCUUCUGUCAU	Cleavage	PREDICTED: Malus x domestica squamosa promoter-binding-like protein 7 (LOC103439024), transcript variant X2, mRNA	1
mdm-miR156s	XM_017323699.1	2	13.86	1	21	1222	1242	CUGACAGAAGAUAGAGAGCAC	GUGCUCUCUCUCUUCUGUCAA	Cleavage	PREDICTED: Malus x domestica squamosa promoter-binding-like protein 2 (LOC103403173), transcript variant X4, mRNA	1
mdm-miR156s	XM_008393866.2	2	16.593	1	21	1103	1123	CUGACAGAAGAUAGAGAGCAC	GUGCUCUCUCUCUUCUGUCAA	Cleavage	PREDICTED: Malus x domestica squamosa promoter-binding-like protein 9 (LOC103454268), mRNA	1
mdm-miR156s	NM_001294082.1	2	23.905	1	21	990	1010	CUGACAGAAGAUAGAGAGCAC	GUGCUCUCUCUCUUCUGUCAU	Cleavage	Malus domestica squamosa promoter-binding-like protein 13A (SPL2), mRNA	1
mdm-miR156s	XM_008342016.2	2	21.497	1	21	844	864	CUGACAGAAGAUAGAGAGCAC	GUGCUCUCUCUCUUCUGUCAU	Cleavage	PREDICTED: Malus x domestica teosinte glume architecture 1-like (LOC103403185), mRNA	1
mdm-miR156s	NM_001294072.1	2	10.909	1	21	770	790	CUGACAGAAGAUAGAGAGCAC	GUGCCCUCUAUCUUCUGUCAU	Cleavage	Malus domestica squamosa promoter-binding-like protein 18 (SPL11), mRNA	1
mdm-miR156s	XM_008387976.2	2	14.357	1	21	782	802	CUGACAGAAGAUAGAGAGCAC	AUGCUCUCUCUCUUCUGUCAU	Cleavage	PREDICTED: Malus x domestica squamosa promoter-binding protein 1 (LOC103448708), mRNA	1
mdm-miR156s	XM_008385482.2	2	9.784	1	21	707	727	CUGACAGAAGAUAGAGAGCAC	AUGCUCUCUCUCUUCUGUCAA	Cleavage	PREDICTED: Malus x domestica squamosa promoter-binding-like protein 3 (LOC103446386), mRNA	1
mdm-miR156s	XM_008363611.2	2	18.424	1	21	2491	2511	CUGACAGAAGAUAGAGAGCAC	CUGCUCUCUCACUUCUGUCAG	Translation	PREDICTED: Malus x domestica uncharacterized LOC103425518 (LOC103425518), transcript variant X1, mRNA	1
mdm-miR156s	XM_008363612.2	2	18.424	1	21	2488	2508	CUGACAGAAGAUAGAGAGCAC	CUGCUCUCUCACUUCUGUCAG	Translation	PREDICTED: Malus x domestica uncharacterized LOC103425518 (LOC103425518), transcript variant X2, mRNA	1
mdm-miR156s	XM_008383374.2	2	13.891	1	21	877	897	CUGACAGAAGAUAGAGAGCAC	AUGCUCCCUCUCUUCUGUCAG	Cleavage	PREDICTED: Malus x domestica squamosa promoter-binding-like protein 3 (LOC103444443), mRNA	1
mdm-miR156x	XM_008387976.2	2	14.433	1	20	782	801	UGACAGAAGAUAGAGAGCAC	AUGCUCUCUCUCUUCUGUCA	Translation	PREDICTED: Malus x domestica squamosa promoter-binding protein 1 (LOC103448708), mRNA	1
mdm-miR156x	XM_008385482.2	2	9.773	1	20	707	726	UGACAGAAGAUAGAGAGCAC	AUGCUCUCUCUCUUCUGUCA	Translation	PREDICTED: Malus x domestica squamosa promoter-binding-like protein 3 (LOC103446386), mRNA	1
mdm-miR156y	XM_008387976.2	2	14.433	1	20	782	801	UGACAGAAGAUAGAGAGCAC	AUGCUCUCUCUCUUCUGUCA	Translation	PREDICTED: Malus x domestica squamosa promoter-binding protein 1 (LOC103448708), mRNA	1
mdm-miR156y	XM_008385482.2	2	9.773	1	20	707	726	UGACAGAAGAUAGAGAGCAC	AUGCUCUCUCUCUUCUGUCA	Translation	PREDICTED: Malus x domestica squamosa promoter-binding-like protein 3 (LOC103446386), mRNA	1
mdm-miR156z	XM_008387976.2	2	14.433	1	20	782	801	UGACAGAAGAUAGAGAGCAC	AUGCUCUCUCUCUUCUGUCA	Translation	PREDICTED: Malus x domestica squamosa promoter-binding protein 1 (LOC103448708), mRNA	1
mdm-miR156z	XM_008385482.2	2	9.773	1	20	707	726	UGACAGAAGAUAGAGAGCAC	AUGCUCUCUCUCUUCUGUCA	Translation	PREDICTED: Malus x domestica squamosa promoter-binding-like protein 3 (LOC103446386), mRNA	1
mdm-miR159a	XM_008387745.1	2	12.834	1	20	1077	1096	CUUGGAUUGAAGGGAGCUCC	GGAGCUCCCUUUAAACCAAG	Cleavage	PREDICTED: Malus x domestica transcription factor MYB86-like (LOC103448486), mRNA	1
mdm-miR159b	XM_008387745.1	2	12.834	1	20	1077	1096	CUUGGAUUGAAGGGAGCUCC	GGAGCUCCCUUUAAACCAAG	Cleavage	PREDICTED: Malus x domestica transcription factor MYB86-like (LOC103448486), mRNA	1
mdm-miR164b	XM_008366114.2	2	19.197	1	21	166	186	UGGAGAAGCAGGGCACGUGCA	UGCACUUGCUCUGCUUCUUCA	Cleavage	PREDICTED: Malus x domestica glycerophosphodiester phosphodiesterase GDPDL3-like (LOC103428020), mRNA	1
mdm-miR164c	XM_008366114.2	2	19.197	1	21	166	186	UGGAGAAGCAGGGCACGUGCA	UGCACUUGCUCUGCUUCUUCA	Cleavage	PREDICTED: Malus x domestica glycerophosphodiester phosphodiesterase GDPDL3-like (LOC103428020), mRNA	1
mdm-miR164d	XM_008366114.2	2	19.197	1	21	166	186	UGGAGAAGCAGGGCACGUGCA	UGCACUUGCUCUGCUUCUUCA	Cleavage	PREDICTED: Malus x domestica glycerophosphodiester phosphodiesterase GDPDL3-like (LOC103428020), mRNA	1
mdm-miR164e	XM_008366114.2	2	19.197	1	21	166	186	UGGAGAAGCAGGGCACGUGCA	UGCACUUGCUCUGCUUCUUCA	Cleavage	PREDICTED: Malus x domestica glycerophosphodiester phosphodiesterase GDPDL3-like (LOC103428020), mRNA	1
mdm-miR164f	XM_008366114.2	2	19.197	1	21	166	186	UGGAGAAGCAGGGCACGUGCA	UGCACUUGCUCUGCUUCUUCA	Cleavage	PREDICTED: Malus x domestica glycerophosphodiester phosphodiesterase GDPDL3-like (LOC103428020), mRNA	1
mdm-miR166a	NM_001293821.1	2	23.018	1	21	965	985	UCGGACCAGGCUUCAUUCCCC	CUGGGAUGAAGCCUGGUCCGG	Cleavage	Malus domestica homeobox-leucine zipper protein ATHB-8 (LOC103441156), mRNA	1
mdm-miR166a	XM_017326619.1	2	22.498	1	21	971	991	UCGGACCAGGCUUCAUUCCCC	CUGGGAUGAAGCCUGGUCCGG	Cleavage	PREDICTED: Malus x domestica homeobox-leucine zipper protein ATHB-8-like (BZIP18), transcript variant X1, mRNA	1
mdm-miR166a	XM_008374002.2	2	23.442	1	21	1150	1170	UCGGACCAGGCUUCAUUCCCC	UUGGGAUGAAGCCUGGUCCGG	Cleavage	PREDICTED: Malus x domestica homeobox-leucine zipper protein HOX32-like (LOC103435615), mRNA	1
mdm-miR166a	XM_008350928.2	2	22.319	1	21	1156	1176	UCGGACCAGGCUUCAUUCCCC	UUGGGAUGAAGCCUGGUCCGG	Cleavage	PREDICTED: Malus x domestica homeobox-leucine zipper protein HOX32-like (LOC103412353), mRNA	1
mdm-miR166a	XM_008351532.2	2	21.347	1	21	1483	1503	UCGGACCAGGCUUCAUUCCCC	CUGGGAUGAAGCCUGGUCCGG	Cleavage	PREDICTED: Malus x domestica homeobox-leucine zipper protein REVOLUTA-like (LOC103413035), mRNA	1
mdm-miR166a	XM_008360908.2	2	21.347	1	21	1487	1507	UCGGACCAGGCUUCAUUCCCC	CUGGGAUGAAGCCUGGUCCGG	Cleavage	PREDICTED: Malus x domestica homeobox-leucine zipper protein REVOLUTA-like (LOC103422857), mRNA	1
mdm-miR166a	XM_008346650.2	2	23.521	1	21	1510	1530	UCGGACCAGGCUUCAUUCCCC	CUGGGAUGAAGCCUGGUCCGG	Cleavage	PREDICTED: Malus x domestica homeobox-leucine zipper protein REVOLUTA-like (LOC103407776), mRNA	1
mdm-miR166b	NM_001293821.1	2	23.018	1	21	965	985	UCGGACCAGGCUUCAUUCCCC	CUGGGAUGAAGCCUGGUCCGG	Cleavage	Malus domestica homeobox-leucine zipper protein ATHB-8 (LOC103441156), mRNA	1
mdm-miR166b	XM_017326619.1	2	22.498	1	21	971	991	UCGGACCAGGCUUCAUUCCCC	CUGGGAUGAAGCCUGGUCCGG	Cleavage	PREDICTED: Malus x domestica homeobox-leucine zipper protein ATHB-8-like (BZIP18), transcript variant X1, mRNA	1
mdm-miR166b	XM_008374002.2	2	23.442	1	21	1150	1170	UCGGACCAGGCUUCAUUCCCC	UUGGGAUGAAGCCUGGUCCGG	Cleavage	PREDICTED: Malus x domestica homeobox-leucine zipper protein HOX32-like (LOC103435615), mRNA	1
mdm-miR166b	XM_008350928.2	2	22.319	1	21	1156	1176	UCGGACCAGGCUUCAUUCCCC	UUGGGAUGAAGCCUGGUCCGG	Cleavage	PREDICTED: Malus x domestica homeobox-leucine zipper protein HOX32-like (LOC103412353), mRNA	1
mdm-miR166b	XM_008351532.2	2	21.347	1	21	1483	1503	UCGGACCAGGCUUCAUUCCCC	CUGGGAUGAAGCCUGGUCCGG	Cleavage	PREDICTED: Malus x domestica homeobox-leucine zipper protein REVOLUTA-like (LOC103413035), mRNA	1
mdm-miR166b	XM_008360908.2	2	21.347	1	21	1487	1507	UCGGACCAGGCUUCAUUCCCC	CUGGGAUGAAGCCUGGUCCGG	Cleavage	PREDICTED: Malus x domestica homeobox-leucine zipper protein REVOLUTA-like (LOC103422857), mRNA	1
mdm-miR166b	XM_008346650.2	2	23.521	1	21	1510	1530	UCGGACCAGGCUUCAUUCCCC	CUGGGAUGAAGCCUGGUCCGG	Cleavage	PREDICTED: Malus x domestica homeobox-leucine zipper protein REVOLUTA-like (LOC103407776), mRNA	1
mdm-miR166c	NM_001293821.1	2	23.018	1	21	965	985	UCGGACCAGGCUUCAUUCCCC	CUGGGAUGAAGCCUGGUCCGG	Cleavage	Malus domestica homeobox-leucine zipper protein ATHB-8 (LOC103441156), mRNA	1
mdm-miR166c	XM_017326619.1	2	22.498	1	21	971	991	UCGGACCAGGCUUCAUUCCCC	CUGGGAUGAAGCCUGGUCCGG	Cleavage	PREDICTED: Malus x domestica homeobox-leucine zipper protein ATHB-8-like (BZIP18), transcript variant X1, mRNA	1
mdm-miR166c	XM_008374002.2	2	23.442	1	21	1150	1170	UCGGACCAGGCUUCAUUCCCC	UUGGGAUGAAGCCUGGUCCGG	Cleavage	PREDICTED: Malus x domestica homeobox-leucine zipper protein HOX32-like (LOC103435615), mRNA	1
mdm-miR166c	XM_008350928.2	2	22.319	1	21	1156	1176	UCGGACCAGGCUUCAUUCCCC	UUGGGAUGAAGCCUGGUCCGG	Cleavage	PREDICTED: Malus x domestica homeobox-leucine zipper protein HOX32-like (LOC103412353), mRNA	1
mdm-miR166c	XM_008351532.2	2	21.347	1	21	1483	1503	UCGGACCAGGCUUCAUUCCCC	CUGGGAUGAAGCCUGGUCCGG	Cleavage	PREDICTED: Malus x domestica homeobox-leucine zipper protein REVOLUTA-like (LOC103413035), mRNA	1
mdm-miR166c	XM_008360908.2	2	21.347	1	21	1487	1507	UCGGACCAGGCUUCAUUCCCC	CUGGGAUGAAGCCUGGUCCGG	Cleavage	PREDICTED: Malus x domestica homeobox-leucine zipper protein REVOLUTA-like (LOC103422857), mRNA	1
mdm-miR166c	XM_008346650.2	2	23.521	1	21	1510	1530	UCGGACCAGGCUUCAUUCCCC	CUGGGAUGAAGCCUGGUCCGG	Cleavage	PREDICTED: Malus x domestica homeobox-leucine zipper protein REVOLUTA-like (LOC103407776), mRNA	1
mdm-miR166d	NM_001293821.1	2	23.018	1	21	965	985	UCGGACCAGGCUUCAUUCCCC	CUGGGAUGAAGCCUGGUCCGG	Cleavage	Malus domestica homeobox-leucine zipper protein ATHB-8 (LOC103441156), mRNA	1
mdm-miR166d	XM_017326619.1	2	22.498	1	21	971	991	UCGGACCAGGCUUCAUUCCCC	CUGGGAUGAAGCCUGGUCCGG	Cleavage	PREDICTED: Malus x domestica homeobox-leucine zipper protein ATHB-8-like (BZIP18), transcript variant X1, mRNA	1
mdm-miR166d	XM_008374002.2	2	23.442	1	21	1150	1170	UCGGACCAGGCUUCAUUCCCC	UUGGGAUGAAGCCUGGUCCGG	Cleavage	PREDICTED: Malus x domestica homeobox-leucine zipper protein HOX32-like (LOC103435615), mRNA	1
mdm-miR166d	XM_008350928.2	2	22.319	1	21	1156	1176	UCGGACCAGGCUUCAUUCCCC	UUGGGAUGAAGCCUGGUCCGG	Cleavage	PREDICTED: Malus x domestica homeobox-leucine zipper protein HOX32-like (LOC103412353), mRNA	1
mdm-miR166d	XM_008351532.2	2	21.347	1	21	1483	1503	UCGGACCAGGCUUCAUUCCCC	CUGGGAUGAAGCCUGGUCCGG	Cleavage	PREDICTED: Malus x domestica homeobox-leucine zipper protein REVOLUTA-like (LOC103413035), mRNA	1
mdm-miR166d	XM_008360908.2	2	21.347	1	21	1487	1507	UCGGACCAGGCUUCAUUCCCC	CUGGGAUGAAGCCUGGUCCGG	Cleavage	PREDICTED: Malus x domestica homeobox-leucine zipper protein REVOLUTA-like (LOC103422857), mRNA	1
mdm-miR166d	XM_008346650.2	2	23.521	1	21	1510	1530	UCGGACCAGGCUUCAUUCCCC	CUGGGAUGAAGCCUGGUCCGG	Cleavage	PREDICTED: Malus x domestica homeobox-leucine zipper protein REVOLUTA-like (LOC103407776), mRNA	1
mdm-miR166e	NM_001293821.1	2	23.018	1	21	965	985	UCGGACCAGGCUUCAUUCCCC	CUGGGAUGAAGCCUGGUCCGG	Cleavage	Malus domestica homeobox-leucine zipper protein ATHB-8 (LOC103441156), mRNA	1
mdm-miR166e	XM_017326619.1	2	22.498	1	21	971	991	UCGGACCAGGCUUCAUUCCCC	CUGGGAUGAAGCCUGGUCCGG	Cleavage	PREDICTED: Malus x domestica homeobox-leucine zipper protein ATHB-8-like (BZIP18), transcript variant X1, mRNA	1
mdm-miR166e	XM_008374002.2	2	23.442	1	21	1150	1170	UCGGACCAGGCUUCAUUCCCC	UUGGGAUGAAGCCUGGUCCGG	Cleavage	PREDICTED: Malus x domestica homeobox-leucine zipper protein HOX32-like (LOC103435615), mRNA	1
mdm-miR166e	XM_008350928.2	2	22.319	1	21	1156	1176	UCGGACCAGGCUUCAUUCCCC	UUGGGAUGAAGCCUGGUCCGG	Cleavage	PREDICTED: Malus x domestica homeobox-leucine zipper protein HOX32-like (LOC103412353), mRNA	1
mdm-miR166e	XM_008351532.2	2	21.347	1	21	1483	1503	UCGGACCAGGCUUCAUUCCCC	CUGGGAUGAAGCCUGGUCCGG	Cleavage	PREDICTED: Malus x domestica homeobox-leucine zipper protein REVOLUTA-like (LOC103413035), mRNA	1
mdm-miR166e	XM_008360908.2	2	21.347	1	21	1487	1507	UCGGACCAGGCUUCAUUCCCC	CUGGGAUGAAGCCUGGUCCGG	Cleavage	PREDICTED: Malus x domestica homeobox-leucine zipper protein REVOLUTA-like (LOC103422857), mRNA	1
mdm-miR166e	XM_008346650.2	2	23.521	1	21	1510	1530	UCGGACCAGGCUUCAUUCCCC	CUGGGAUGAAGCCUGGUCCGG	Cleavage	PREDICTED: Malus x domestica homeobox-leucine zipper protein REVOLUTA-like (LOC103407776), mRNA	1
mdm-miR166f	NM_001293821.1	2	23.018	1	21	965	985	UCGGACCAGGCUUCAUUCCCC	CUGGGAUGAAGCCUGGUCCGG	Cleavage	Malus domestica homeobox-leucine zipper protein ATHB-8 (LOC103441156), mRNA	1
mdm-miR166f	XM_017326619.1	2	22.498	1	21	971	991	UCGGACCAGGCUUCAUUCCCC	CUGGGAUGAAGCCUGGUCCGG	Cleavage	PREDICTED: Malus x domestica homeobox-leucine zipper protein ATHB-8-like (BZIP18), transcript variant X1, mRNA	1
mdm-miR166f	XM_008374002.2	2	23.442	1	21	1150	1170	UCGGACCAGGCUUCAUUCCCC	UUGGGAUGAAGCCUGGUCCGG	Cleavage	PREDICTED: Malus x domestica homeobox-leucine zipper protein HOX32-like (LOC103435615), mRNA	1
mdm-miR166f	XM_008350928.2	2	22.319	1	21	1156	1176	UCGGACCAGGCUUCAUUCCCC	UUGGGAUGAAGCCUGGUCCGG	Cleavage	PREDICTED: Malus x domestica homeobox-leucine zipper protein HOX32-like (LOC103412353), mRNA	1
mdm-miR166f	XM_008351532.2	2	21.347	1	21	1483	1503	UCGGACCAGGCUUCAUUCCCC	CUGGGAUGAAGCCUGGUCCGG	Cleavage	PREDICTED: Malus x domestica homeobox-leucine zipper protein REVOLUTA-like (LOC103413035), mRNA	1
mdm-miR166f	XM_008360908.2	2	21.347	1	21	1487	1507	UCGGACCAGGCUUCAUUCCCC	CUGGGAUGAAGCCUGGUCCGG	Cleavage	PREDICTED: Malus x domestica homeobox-leucine zipper protein REVOLUTA-like (LOC103422857), mRNA	1
mdm-miR166f	XM_008346650.2	2	23.521	1	21	1510	1530	UCGGACCAGGCUUCAUUCCCC	CUGGGAUGAAGCCUGGUCCGG	Cleavage	PREDICTED: Malus x domestica homeobox-leucine zipper protein REVOLUTA-like (LOC103407776), mRNA	1
mdm-miR166g	NM_001293821.1	2	23.018	1	21	965	985	UCGGACCAGGCUUCAUUCCCC	CUGGGAUGAAGCCUGGUCCGG	Cleavage	Malus domestica homeobox-leucine zipper protein ATHB-8 (LOC103441156), mRNA	1
mdm-miR166g	XM_017326619.1	2	22.498	1	21	971	991	UCGGACCAGGCUUCAUUCCCC	CUGGGAUGAAGCCUGGUCCGG	Cleavage	PREDICTED: Malus x domestica homeobox-leucine zipper protein ATHB-8-like (BZIP18), transcript variant X1, mRNA	1
mdm-miR166g	XM_008374002.2	2	23.442	1	21	1150	1170	UCGGACCAGGCUUCAUUCCCC	UUGGGAUGAAGCCUGGUCCGG	Cleavage	PREDICTED: Malus x domestica homeobox-leucine zipper protein HOX32-like (LOC103435615), mRNA	1
mdm-miR166g	XM_008350928.2	2	22.319	1	21	1156	1176	UCGGACCAGGCUUCAUUCCCC	UUGGGAUGAAGCCUGGUCCGG	Cleavage	PREDICTED: Malus x domestica homeobox-leucine zipper protein HOX32-like (LOC103412353), mRNA	1
mdm-miR166g	XM_008351532.2	2	21.347	1	21	1483	1503	UCGGACCAGGCUUCAUUCCCC	CUGGGAUGAAGCCUGGUCCGG	Cleavage	PREDICTED: Malus x domestica homeobox-leucine zipper protein REVOLUTA-like (LOC103413035), mRNA	1
mdm-miR166g	XM_008360908.2	2	21.347	1	21	1487	1507	UCGGACCAGGCUUCAUUCCCC	CUGGGAUGAAGCCUGGUCCGG	Cleavage	PREDICTED: Malus x domestica homeobox-leucine zipper protein REVOLUTA-like (LOC103422857), mRNA	1
mdm-miR166g	XM_008346650.2	2	23.521	1	21	1510	1530	UCGGACCAGGCUUCAUUCCCC	CUGGGAUGAAGCCUGGUCCGG	Cleavage	PREDICTED: Malus x domestica homeobox-leucine zipper protein REVOLUTA-like (LOC103407776), mRNA	1
mdm-miR166h	NM_001293821.1	2	23.018	1	21	965	985	UCGGACCAGGCUUCAUUCCCC	CUGGGAUGAAGCCUGGUCCGG	Cleavage	Malus domestica homeobox-leucine zipper protein ATHB-8 (LOC103441156), mRNA	1
mdm-miR166h	XM_017326619.1	2	22.498	1	21	971	991	UCGGACCAGGCUUCAUUCCCC	CUGGGAUGAAGCCUGGUCCGG	Cleavage	PREDICTED: Malus x domestica homeobox-leucine zipper protein ATHB-8-like (BZIP18), transcript variant X1, mRNA	1
mdm-miR166h	XM_008374002.2	2	23.442	1	21	1150	1170	UCGGACCAGGCUUCAUUCCCC	UUGGGAUGAAGCCUGGUCCGG	Cleavage	PREDICTED: Malus x domestica homeobox-leucine zipper protein HOX32-like (LOC103435615), mRNA	1
mdm-miR166h	XM_008350928.2	2	22.319	1	21	1156	1176	UCGGACCAGGCUUCAUUCCCC	UUGGGAUGAAGCCUGGUCCGG	Cleavage	PREDICTED: Malus x domestica homeobox-leucine zipper protein HOX32-like (LOC103412353), mRNA	1
mdm-miR166h	XM_008351532.2	2	21.347	1	21	1483	1503	UCGGACCAGGCUUCAUUCCCC	CUGGGAUGAAGCCUGGUCCGG	Cleavage	PREDICTED: Malus x domestica homeobox-leucine zipper protein REVOLUTA-like (LOC103413035), mRNA	1
mdm-miR166h	XM_008360908.2	2	21.347	1	21	1487	1507	UCGGACCAGGCUUCAUUCCCC	CUGGGAUGAAGCCUGGUCCGG	Cleavage	PREDICTED: Malus x domestica homeobox-leucine zipper protein REVOLUTA-like (LOC103422857), mRNA	1
mdm-miR166h	XM_008346650.2	2	23.521	1	21	1510	1530	UCGGACCAGGCUUCAUUCCCC	CUGGGAUGAAGCCUGGUCCGG	Cleavage	PREDICTED: Malus x domestica homeobox-leucine zipper protein REVOLUTA-like (LOC103407776), mRNA	1
mdm-miR166i	NM_001293821.1	2	23.018	1	21	965	985	UCGGACCAGGCUUCAUUCCCC	CUGGGAUGAAGCCUGGUCCGG	Cleavage	Malus domestica homeobox-leucine zipper protein ATHB-8 (LOC103441156), mRNA	1
mdm-miR166i	XM_017326619.1	2	22.498	1	21	971	991	UCGGACCAGGCUUCAUUCCCC	CUGGGAUGAAGCCUGGUCCGG	Cleavage	PREDICTED: Malus x domestica homeobox-leucine zipper protein ATHB-8-like (BZIP18), transcript variant X1, mRNA	1
mdm-miR166i	XM_008374002.2	2	23.442	1	21	1150	1170	UCGGACCAGGCUUCAUUCCCC	UUGGGAUGAAGCCUGGUCCGG	Cleavage	PREDICTED: Malus x domestica homeobox-leucine zipper protein HOX32-like (LOC103435615), mRNA	1
mdm-miR166i	XM_008350928.2	2	22.319	1	21	1156	1176	UCGGACCAGGCUUCAUUCCCC	UUGGGAUGAAGCCUGGUCCGG	Cleavage	PREDICTED: Malus x domestica homeobox-leucine zipper protein HOX32-like (LOC103412353), mRNA	1
mdm-miR166i	XM_008351532.2	2	21.347	1	21	1483	1503	UCGGACCAGGCUUCAUUCCCC	CUGGGAUGAAGCCUGGUCCGG	Cleavage	PREDICTED: Malus x domestica homeobox-leucine zipper protein REVOLUTA-like (LOC103413035), mRNA	1
mdm-miR166i	XM_008360908.2	2	21.347	1	21	1487	1507	UCGGACCAGGCUUCAUUCCCC	CUGGGAUGAAGCCUGGUCCGG	Cleavage	PREDICTED: Malus x domestica homeobox-leucine zipper protein REVOLUTA-like (LOC103422857), mRNA	1
mdm-miR166i	XM_008346650.2	2	23.521	1	21	1510	1530	UCGGACCAGGCUUCAUUCCCC	CUGGGAUGAAGCCUGGUCCGG	Cleavage	PREDICTED: Malus x domestica homeobox-leucine zipper protein REVOLUTA-like (LOC103407776), mRNA	1
mdm-miR171j	XM_008362483.2	2	23.308	1	21	930	951	UUGAGCCGCGCCAAUAUC-ACU	CGUCGAUAUUGGCGCGGCUUGA	Cleavage	PREDICTED: Malus x domestica oxalate--CoA ligase-like (LOC103424403), mRNA	1
mdm-miR171k	XM_008362483.2	2	23.308	1	21	930	951	UUGAGCCGCGCCAAUAUC-ACU	CGUCGAUAUUGGCGCGGCUUGA	Cleavage	PREDICTED: Malus x domestica oxalate--CoA ligase-like (LOC103424403), mRNA	1
mdm-miR171l	XM_008362483.2	2	23.308	1	21	930	951	UUGAGCCGCGCCAAUAUC-ACU	CGUCGAUAUUGGCGCGGCUUGA	Cleavage	PREDICTED: Malus x domestica oxalate--CoA ligase-like (LOC103424403), mRNA	1
mdm-miR2118a	XR_525877.2	2	14.489	1	22	205	226	CUACCGAUGCCACUAAGUCCCA	UGGGAUUUGGUGGCAUCGGUAA	Cleavage	PREDICTED: Malus x domestica uncharacterized LOC103413370 (LOC103413370), ncRNA	1
mdm-miR2118a	XR_531303.2	2	14.687	1	22	280	301	CUACCGAUGCCACUAAGUCCCA	UGGGAUUUGGUGGCAUCGGUAA	Cleavage	PREDICTED: Malus x domestica uncharacterized LOC103448971 (LOC103448971), transcript variant X2, ncRNA	1
mdm-miR2118a	XR_531302.2	2	12.857	1	22	279	300	CUACCGAUGCCACUAAGUCCCA	UGGGAUUUGGUGGCAUCGGUAA	Cleavage	PREDICTED: Malus x domestica uncharacterized LOC103448971 (LOC103448971), transcript variant X1, ncRNA	1
mdm-miR2118a	XM_017328896.1	2	14.631	1	22	270	291	CUACCGAUGCCACUAAGUCCCA	UGGGAUUUGGUGGCAUCGGUAA	Cleavage	PREDICTED: Malus x domestica uncharacterized LOC103423100 (LOC103423100), transcript variant X1, mRNA	1
mdm-miR2118a	XM_017328897.1	2	18.26	1	22	271	292	CUACCGAUGCCACUAAGUCCCA	UGGGAUUUGGUGGCAUCGGUAA	Cleavage	PREDICTED: Malus x domestica uncharacterized LOC103423100 (LOC103423100), transcript variant X2, mRNA	1
mdm-miR2118a	XR_001788548.1	2	22.228	1	22	280	301	CUACCGAUGCCACUAAGUCCCA	UGGGAUUUGGUGGCAUCGGUAA	Cleavage	PREDICTED: Malus x domestica uncharacterized LOC103423100 (LOC103423100), transcript variant X6, misc_RNA	1
mdm-miR2118a	XR_001791301.1	2	21.099	1	22	278	299	CUACCGAUGCCACUAAGUCCCA	UGGGAUUUGGUGGCAUCGGUAA	Cleavage	PREDICTED: Malus x domestica uncharacterized LOC103448971 (LOC103448971), transcript variant X3, ncRNA	1
mdm-miR2118a	XR_527552.2	2	22.228	1	22	277	298	CUACCGAUGCCACUAAGUCCCA	UGGGAUUUGGUGGCAUCGGUAA	Cleavage	PREDICTED: Malus x domestica uncharacterized LOC103423100 (LOC103423100), transcript variant X4, misc_RNA	1
mdm-miR2118a	XR_525876.2	2	15.783	1	22	259	280	CUACCGAUGCCACUAAGUCCCA	UGGGAUUUGGUGGCAUCGGUAA	Cleavage	PREDICTED: Malus x domestica uncharacterized LOC103413363 (LOC103413363), ncRNA	1
mdm-miR2118a	XR_001788547.1	2	22.228	1	22	289	310	CUACCGAUGCCACUAAGUCCCA	UGGGAUUUGGUGGCAUCGGUAA	Cleavage	PREDICTED: Malus x domestica uncharacterized LOC103423100 (LOC103423100), transcript variant X5, misc_RNA	1
mdm-miR2118a	XR_001788546.1	2	22.228	1	22	289	310	CUACCGAUGCCACUAAGUCCCA	UGGGAUUUGGUGGCAUCGGUAA	Cleavage	PREDICTED: Malus x domestica uncharacterized LOC103423100 (LOC103423100), transcript variant X3, misc_RNA	1
mdm-miR2118a	XM_017335371.1	2	13.15	1	22	200	221	CUACCGAUGCCACUAAGUCCCA	UGGGAUUUGGUGGCAUCGGUAA	Cleavage	PREDICTED: Malus x domestica uncharacterized LOC103448964 (LOC103448964), transcript variant X4, mRNA	1
mdm-miR2118a	XM_017335372.1	2	10.526	1	22	200	221	CUACCGAUGCCACUAAGUCCCA	UGGGAUUUGGUGGCAUCGGUAA	Cleavage	PREDICTED: Malus x domestica uncharacterized LOC103448964 (LOC103448964), transcript variant X5, mRNA	1
mdm-miR2118a	XM_017335369.1	2	13.08	1	22	200	221	CUACCGAUGCCACUAAGUCCCA	UGGGAUUUGGUGGCAUCGGUAA	Cleavage	PREDICTED: Malus x domestica uncharacterized LOC103448964 (LOC103448964), transcript variant X2, mRNA	1
mdm-miR2118a	XR_526692.2	2	14.175	1	22	160	181	CUACCGAUGCCACUAAGUCCCA	UAGGAUUUGGUGGCAUCGGUAA	Cleavage	PREDICTED: Malus x domestica uncharacterized LOC103418076 (LOC103418076), ncRNA	1
mdm-miR2118b	XR_525877.2	2	14.489	1	22	205	226	CUACCGAUGCCACUAAGUCCCA	UGGGAUUUGGUGGCAUCGGUAA	Cleavage	PREDICTED: Malus x domestica uncharacterized LOC103413370 (LOC103413370), ncRNA	1
mdm-miR2118b	XR_531303.2	2	14.687	1	22	280	301	CUACCGAUGCCACUAAGUCCCA	UGGGAUUUGGUGGCAUCGGUAA	Cleavage	PREDICTED: Malus x domestica uncharacterized LOC103448971 (LOC103448971), transcript variant X2, ncRNA	1
mdm-miR2118b	XR_531302.2	2	12.857	1	22	279	300	CUACCGAUGCCACUAAGUCCCA	UGGGAUUUGGUGGCAUCGGUAA	Cleavage	PREDICTED: Malus x domestica uncharacterized LOC103448971 (LOC103448971), transcript variant X1, ncRNA	1
mdm-miR2118b	XM_017328896.1	2	14.631	1	22	270	291	CUACCGAUGCCACUAAGUCCCA	UGGGAUUUGGUGGCAUCGGUAA	Cleavage	PREDICTED: Malus x domestica uncharacterized LOC103423100 (LOC103423100), transcript variant X1, mRNA	1
mdm-miR2118b	XM_017328897.1	2	18.26	1	22	271	292	CUACCGAUGCCACUAAGUCCCA	UGGGAUUUGGUGGCAUCGGUAA	Cleavage	PREDICTED: Malus x domestica uncharacterized LOC103423100 (LOC103423100), transcript variant X2, mRNA	1
mdm-miR2118b	XR_001788548.1	2	22.228	1	22	280	301	CUACCGAUGCCACUAAGUCCCA	UGGGAUUUGGUGGCAUCGGUAA	Cleavage	PREDICTED: Malus x domestica uncharacterized LOC103423100 (LOC103423100), transcript variant X6, misc_RNA	1
mdm-miR2118b	XR_001791301.1	2	21.099	1	22	278	299	CUACCGAUGCCACUAAGUCCCA	UGGGAUUUGGUGGCAUCGGUAA	Cleavage	PREDICTED: Malus x domestica uncharacterized LOC103448971 (LOC103448971), transcript variant X3, ncRNA	1
mdm-miR2118b	XR_527552.2	2	22.228	1	22	277	298	CUACCGAUGCCACUAAGUCCCA	UGGGAUUUGGUGGCAUCGGUAA	Cleavage	PREDICTED: Malus x domestica uncharacterized LOC103423100 (LOC103423100), transcript variant X4, misc_RNA	1
mdm-miR2118b	XR_525876.2	2	15.783	1	22	259	280	CUACCGAUGCCACUAAGUCCCA	UGGGAUUUGGUGGCAUCGGUAA	Cleavage	PREDICTED: Malus x domestica uncharacterized LOC103413363 (LOC103413363), ncRNA	1
mdm-miR2118b	XR_001788547.1	2	22.228	1	22	289	310	CUACCGAUGCCACUAAGUCCCA	UGGGAUUUGGUGGCAUCGGUAA	Cleavage	PREDICTED: Malus x domestica uncharacterized LOC103423100 (LOC103423100), transcript variant X5, misc_RNA	1
mdm-miR2118b	XR_001788546.1	2	22.228	1	22	289	310	CUACCGAUGCCACUAAGUCCCA	UGGGAUUUGGUGGCAUCGGUAA	Cleavage	PREDICTED: Malus x domestica uncharacterized LOC103423100 (LOC103423100), transcript variant X3, misc_RNA	1
mdm-miR2118b	XM_017335371.1	2	13.15	1	22	200	221	CUACCGAUGCCACUAAGUCCCA	UGGGAUUUGGUGGCAUCGGUAA	Cleavage	PREDICTED: Malus x domestica uncharacterized LOC103448964 (LOC103448964), transcript variant X4, mRNA	1
mdm-miR2118b	XM_017335372.1	2	10.526	1	22	200	221	CUACCGAUGCCACUAAGUCCCA	UGGGAUUUGGUGGCAUCGGUAA	Cleavage	PREDICTED: Malus x domestica uncharacterized LOC103448964 (LOC103448964), transcript variant X5, mRNA	1
mdm-miR2118b	XM_017335369.1	2	13.08	1	22	200	221	CUACCGAUGCCACUAAGUCCCA	UGGGAUUUGGUGGCAUCGGUAA	Cleavage	PREDICTED: Malus x domestica uncharacterized LOC103448964 (LOC103448964), transcript variant X2, mRNA	1
mdm-miR2118b	XR_526692.2	2	14.175	1	22	160	181	CUACCGAUGCCACUAAGUCCCA	UAGGAUUUGGUGGCAUCGGUAA	Cleavage	PREDICTED: Malus x domestica uncharacterized LOC103418076 (LOC103418076), ncRNA	1
mdm-miR2118c	XR_525877.2	2	14.489	1	22	205	226	CUACCGAUGCCACUAAGUCCCA	UGGGAUUUGGUGGCAUCGGUAA	Cleavage	PREDICTED: Malus x domestica uncharacterized LOC103413370 (LOC103413370), ncRNA	1
mdm-miR2118c	XR_531303.2	2	14.687	1	22	280	301	CUACCGAUGCCACUAAGUCCCA	UGGGAUUUGGUGGCAUCGGUAA	Cleavage	PREDICTED: Malus x domestica uncharacterized LOC103448971 (LOC103448971), transcript variant X2, ncRNA	1
mdm-miR2118c	XR_531302.2	2	12.857	1	22	279	300	CUACCGAUGCCACUAAGUCCCA	UGGGAUUUGGUGGCAUCGGUAA	Cleavage	PREDICTED: Malus x domestica uncharacterized LOC103448971 (LOC103448971), transcript variant X1, ncRNA	1
mdm-miR2118c	XM_017328896.1	2	14.631	1	22	270	291	CUACCGAUGCCACUAAGUCCCA	UGGGAUUUGGUGGCAUCGGUAA	Cleavage	PREDICTED: Malus x domestica uncharacterized LOC103423100 (LOC103423100), transcript variant X1, mRNA	1
mdm-miR2118c	XM_017328897.1	2	18.26	1	22	271	292	CUACCGAUGCCACUAAGUCCCA	UGGGAUUUGGUGGCAUCGGUAA	Cleavage	PREDICTED: Malus x domestica uncharacterized LOC103423100 (LOC103423100), transcript variant X2, mRNA	1
mdm-miR2118c	XR_001788548.1	2	22.228	1	22	280	301	CUACCGAUGCCACUAAGUCCCA	UGGGAUUUGGUGGCAUCGGUAA	Cleavage	PREDICTED: Malus x domestica uncharacterized LOC103423100 (LOC103423100), transcript variant X6, misc_RNA	1
mdm-miR2118c	XR_001791301.1	2	21.099	1	22	278	299	CUACCGAUGCCACUAAGUCCCA	UGGGAUUUGGUGGCAUCGGUAA	Cleavage	PREDICTED: Malus x domestica uncharacterized LOC103448971 (LOC103448971), transcript variant X3, ncRNA	1
mdm-miR2118c	XR_527552.2	2	22.228	1	22	277	298	CUACCGAUGCCACUAAGUCCCA	UGGGAUUUGGUGGCAUCGGUAA	Cleavage	PREDICTED: Malus x domestica uncharacterized LOC103423100 (LOC103423100), transcript variant X4, misc_RNA	1
mdm-miR2118c	XR_525876.2	2	15.783	1	22	259	280	CUACCGAUGCCACUAAGUCCCA	UGGGAUUUGGUGGCAUCGGUAA	Cleavage	PREDICTED: Malus x domestica uncharacterized LOC103413363 (LOC103413363), ncRNA	1
mdm-miR2118c	XR_001788547.1	2	22.228	1	22	289	310	CUACCGAUGCCACUAAGUCCCA	UGGGAUUUGGUGGCAUCGGUAA	Cleavage	PREDICTED: Malus x domestica uncharacterized LOC103423100 (LOC103423100), transcript variant X5, misc_RNA	1
mdm-miR2118c	XR_001788546.1	2	22.228	1	22	289	310	CUACCGAUGCCACUAAGUCCCA	UGGGAUUUGGUGGCAUCGGUAA	Cleavage	PREDICTED: Malus x domestica uncharacterized LOC103423100 (LOC103423100), transcript variant X3, misc_RNA	1
mdm-miR2118c	XM_017335371.1	2	13.15	1	22	200	221	CUACCGAUGCCACUAAGUCCCA	UGGGAUUUGGUGGCAUCGGUAA	Cleavage	PREDICTED: Malus x domestica uncharacterized LOC103448964 (LOC103448964), transcript variant X4, mRNA	1
mdm-miR2118c	XM_017335372.1	2	10.526	1	22	200	221	CUACCGAUGCCACUAAGUCCCA	UGGGAUUUGGUGGCAUCGGUAA	Cleavage	PREDICTED: Malus x domestica uncharacterized LOC103448964 (LOC103448964), transcript variant X5, mRNA	1
mdm-miR2118c	XM_017335369.1	2	13.08	1	22	200	221	CUACCGAUGCCACUAAGUCCCA	UGGGAUUUGGUGGCAUCGGUAA	Cleavage	PREDICTED: Malus x domestica uncharacterized LOC103448964 (LOC103448964), transcript variant X2, mRNA	1
mdm-miR2118c	XR_526692.2	2	14.175	1	22	160	181	CUACCGAUGCCACUAAGUCCCA	UAGGAUUUGGUGGCAUCGGUAA	Cleavage	PREDICTED: Malus x domestica uncharacterized LOC103418076 (LOC103418076), ncRNA	1
mdm-miR390a	XR_524192.2	2	15.279	1	21	205	225	AAGCUCAGGAGGGAUAGCGCC	GGUGCUAUCCUACCUGAGCUU	Translation	PREDICTED: Malus x domestica uncharacterized LOC103403513 (LOC103403513), ncRNA	1
mdm-miR390b	XR_524192.2	2	15.279	1	21	205	225	AAGCUCAGGAGGGAUAGCGCC	GGUGCUAUCCUACCUGAGCUU	Translation	PREDICTED: Malus x domestica uncharacterized LOC103403513 (LOC103403513), ncRNA	1
mdm-miR390c	XR_524192.2	2	15.279	1	21	205	225	AAGCUCAGGAGGGAUAGCGCC	GGUGCUAUCCUACCUGAGCUU	Translation	PREDICTED: Malus x domestica uncharacterized LOC103403513 (LOC103403513), ncRNA	1
mdm-miR390d	XR_524192.2	2	15.279	1	21	205	225	AAGCUCAGGAGGGAUAGCGCC	GGUGCUAUCCUACCUGAGCUU	Translation	PREDICTED: Malus x domestica uncharacterized LOC103403513 (LOC103403513), ncRNA	1
mdm-miR390e	XR_524192.2	2	15.279	1	21	205	225	AAGCUCAGGAGGGAUAGCGCC	GGUGCUAUCCUACCUGAGCUU	Translation	PREDICTED: Malus x domestica uncharacterized LOC103403513 (LOC103403513), ncRNA	1
mdm-miR390f	XR_524192.2	2	15.279	1	21	205	225	AAGCUCAGGAGGGAUAGCGCC	GGUGCUAUCCUACCUGAGCUU	Translation	PREDICTED: Malus x domestica uncharacterized LOC103403513 (LOC103403513), ncRNA	1
mdm-miR394a	XM_008373191.2	2	13.397	1	20	205	225	UUGGCAUUC-UGUCCACCUCC	GCAGGUGGACAAGAAUGCCAA	Translation	PREDICTED: Malus x domestica protein psi1-like (LOC103434831), mRNA	1
mdm-miR394b	XM_008373191.2	2	13.397	1	20	205	225	UUGGCAUUC-UGUCCACCUCC	GCAGGUGGACAAGAAUGCCAA	Translation	PREDICTED: Malus x domestica protein psi1-like (LOC103434831), mRNA	1
mdm-miR395a	XM_008376784.1	2	9.12	1	21	137	157	CUGAAGUGUUUGGGGGAACUC	GAGUUCACCCAAACACUUCAA	Cleavage	PREDICTED: Malus x domestica low affinity sulfate transporter 3 (LOC103438253), transcript variant X2, mRNA	1
mdm-miR395a	XM_008376783.2	2	9.12	1	21	135	155	CUGAAGUGUUUGGGGGAACUC	GAGUUCACCCAAACACUUCAA	Cleavage	PREDICTED: Malus x domestica low affinity sulfate transporter 3 (LOC103438253), transcript variant X1, mRNA	1
mdm-miR395b	XM_008376784.1	2	9.12	1	21	137	157	CUGAAGUGUUUGGGGGAACUC	GAGUUCACCCAAACACUUCAA	Cleavage	PREDICTED: Malus x domestica low affinity sulfate transporter 3 (LOC103438253), transcript variant X2, mRNA	1
mdm-miR395b	XM_008376783.2	2	9.12	1	21	135	155	CUGAAGUGUUUGGGGGAACUC	GAGUUCACCCAAACACUUCAA	Cleavage	PREDICTED: Malus x domestica low affinity sulfate transporter 3 (LOC103438253), transcript variant X1, mRNA	1
mdm-miR395c	XM_008376784.1	2	9.12	1	21	137	157	CUGAAGUGUUUGGGGGAACUC	GAGUUCACCCAAACACUUCAA	Cleavage	PREDICTED: Malus x domestica low affinity sulfate transporter 3 (LOC103438253), transcript variant X2, mRNA	1
mdm-miR395c	XM_008376783.2	2	9.12	1	21	135	155	CUGAAGUGUUUGGGGGAACUC	GAGUUCACCCAAACACUUCAA	Cleavage	PREDICTED: Malus x domestica low affinity sulfate transporter 3 (LOC103438253), transcript variant X1, mRNA	1
mdm-miR395d	XM_008376784.1	2	9.12	1	21	137	157	CUGAAGUGUUUGGGGGAACUC	GAGUUCACCCAAACACUUCAA	Cleavage	PREDICTED: Malus x domestica low affinity sulfate transporter 3 (LOC103438253), transcript variant X2, mRNA	1
mdm-miR395d	XM_008376783.2	2	9.12	1	21	135	155	CUGAAGUGUUUGGGGGAACUC	GAGUUCACCCAAACACUUCAA	Cleavage	PREDICTED: Malus x domestica low affinity sulfate transporter 3 (LOC103438253), transcript variant X1, mRNA	1
mdm-miR395e	XM_008376784.1	2	9.12	1	21	137	157	CUGAAGUGUUUGGGGGAACUC	GAGUUCACCCAAACACUUCAA	Cleavage	PREDICTED: Malus x domestica low affinity sulfate transporter 3 (LOC103438253), transcript variant X2, mRNA	1
mdm-miR395e	XM_008376783.2	2	9.12	1	21	135	155	CUGAAGUGUUUGGGGGAACUC	GAGUUCACCCAAACACUUCAA	Cleavage	PREDICTED: Malus x domestica low affinity sulfate transporter 3 (LOC103438253), transcript variant X1, mRNA	1
mdm-miR395f	XM_008376784.1	2	9.12	1	21	137	157	CUGAAGUGUUUGGGGGAACUC	GAGUUCACCCAAACACUUCAA	Cleavage	PREDICTED: Malus x domestica low affinity sulfate transporter 3 (LOC103438253), transcript variant X2, mRNA	1
mdm-miR395f	XM_008376783.2	2	9.12	1	21	135	155	CUGAAGUGUUUGGGGGAACUC	GAGUUCACCCAAACACUUCAA	Cleavage	PREDICTED: Malus x domestica low affinity sulfate transporter 3 (LOC103438253), transcript variant X1, mRNA	1
mdm-miR395g	XM_008376784.1	2	9.12	1	21	137	157	CUGAAGUGUUUGGGGGAACUC	GAGUUCACCCAAACACUUCAA	Cleavage	PREDICTED: Malus x domestica low affinity sulfate transporter 3 (LOC103438253), transcript variant X2, mRNA	1
mdm-miR395g	XM_008376783.2	2	9.12	1	21	135	155	CUGAAGUGUUUGGGGGAACUC	GAGUUCACCCAAACACUUCAA	Cleavage	PREDICTED: Malus x domestica low affinity sulfate transporter 3 (LOC103438253), transcript variant X1, mRNA	1
mdm-miR395h	XM_008376784.1	2	9.12	1	21	137	157	CUGAAGUGUUUGGGGGAACUC	GAGUUCACCCAAACACUUCAA	Cleavage	PREDICTED: Malus x domestica low affinity sulfate transporter 3 (LOC103438253), transcript variant X2, mRNA	1
mdm-miR395h	XM_008376783.2	2	9.12	1	21	135	155	CUGAAGUGUUUGGGGGAACUC	GAGUUCACCCAAACACUUCAA	Cleavage	PREDICTED: Malus x domestica low affinity sulfate transporter 3 (LOC103438253), transcript variant X1, mRNA	1
mdm-miR395i	XM_008376784.1	2	9.12	1	21	137	157	CUGAAGUGUUUGGGGGAACUC	GAGUUCACCCAAACACUUCAA	Cleavage	PREDICTED: Malus x domestica low affinity sulfate transporter 3 (LOC103438253), transcript variant X2, mRNA	1
mdm-miR395i	XM_008376783.2	2	9.12	1	21	135	155	CUGAAGUGUUUGGGGGAACUC	GAGUUCACCCAAACACUUCAA	Cleavage	PREDICTED: Malus x domestica low affinity sulfate transporter 3 (LOC103438253), transcript variant X1, mRNA	1
mdm-miR396c	NR_120945.1	2	18.96	1	21	113	133	UUCCACAGCUUUCUUGAACUU	CGGUUCAAUAAAGCUGUGGGA	Cleavage	Malus domestica microRNA MIR396a (MIR396A), microRNA	1
mdm-miR396c	NR_120946.1	2	20.815	1	21	122	142	UUCCACAGCUUUCUUGAACUU	CGGUUCAAUAAAGCUGUGGGA	Cleavage	Malus domestica microRNA MIR396b (MIR396B), microRNA	1
mdm-miR396d	NR_120945.1	2	18.96	1	21	113	133	UUCCACAGCUUUCUUGAACUU	CGGUUCAAUAAAGCUGUGGGA	Cleavage	Malus domestica microRNA MIR396a (MIR396A), microRNA	1
mdm-miR396d	NR_120946.1	2	20.815	1	21	122	142	UUCCACAGCUUUCUUGAACUU	CGGUUCAAUAAAGCUGUGGGA	Cleavage	Malus domestica microRNA MIR396b (MIR396B), microRNA	1
mdm-miR396e	NR_120945.1	2	18.96	1	21	113	133	UUCCACAGCUUUCUUGAACUU	CGGUUCAAUAAAGCUGUGGGA	Cleavage	Malus domestica microRNA MIR396a (MIR396A), microRNA	1
mdm-miR396e	NR_120946.1	2	20.815	1	21	122	142	UUCCACAGCUUUCUUGAACUU	CGGUUCAAUAAAGCUGUGGGA	Cleavage	Malus domestica microRNA MIR396b (MIR396B), microRNA	1
mdm-miR482b	XM_008346929.1	2	21.815	1	22	106	127	UCUUUCCUAUCCCUCCCAUUCC	GGGAUGGGAGGUAUGGGAAAGA	Translation	PREDICTED: Malus x domestica putative disease resistance protein RGA3 (LOC103408065), mRNA	1
mdm-miR482b	XM_017335571.1	2	21.804	1	22	622	643	UCUUUCCUAUCCCUCCCAUUCC	GGGAUGGGAGGUAUGGGAAAGA	Translation	PREDICTED: Malus x domestica putative disease resistance protein RGA3 (LOC103447613), mRNA	1
mdm-miR482b	XM_017335572.1	2	21.03	1	22	622	643	UCUUUCCUAUCCCUCCCAUUCC	GGGAUGGGAGGUAUGGGAAAGA	Translation	PREDICTED: Malus x domestica putative disease resistance protein RGA3 (LOC103447615), mRNA	1
mdm-miR482b	XM_008375284.2	2	20.085	1	22	728	749	UCUUUCCUAUCCCUCCCAUUCC	GGAAUGGGAGGAAUGGGGAAGA	Translation	PREDICTED: Malus x domestica disease resistance protein RPM1-like (LOC103436840), mRNA	1
mdm-miR482b	XM_008348257.2	2	20.085	1	22	735	756	UCUUUCCUAUCCCUCCCAUUCC	GGAAUGGGAGGAAUGGGGAAGA	Translation	PREDICTED: Malus x domestica disease resistance protein RPM1-like (LOC103409441), mRNA	1
mdm-miR482b	XM_008381001.2	2	24.335	1	22	736	757	UCUUUCCUAUCCCUCCCAUUCC	GGGAUGGGAGGAAUGGGAAAGA	Translation	PREDICTED: Malus x domestica putative disease resistance protein RGA3 (LOC103442209), transcript variant X4, mRNA	1
mdm-miR482b	XM_008380993.2	2	24.335	1	22	736	757	UCUUUCCUAUCCCUCCCAUUCC	GGGAUGGGAGGAAUGGGAAAGA	Translation	PREDICTED: Malus x domestica putative disease resistance protein RGA3 (LOC103442209), transcript variant X3, mRNA	1
mdm-miR482b	XM_008380985.2	2	24.335	1	22	736	757	UCUUUCCUAUCCCUCCCAUUCC	GGGAUGGGAGGAAUGGGAAAGA	Translation	PREDICTED: Malus x domestica putative disease resistance protein RGA3 (LOC103442209), transcript variant X2, mRNA	1
mdm-miR482b	XM_008381009.2	2	24.335	1	22	736	757	UCUUUCCUAUCCCUCCCAUUCC	GGGAUGGGAGGAAUGGGAAAGA	Translation	PREDICTED: Malus x domestica putative disease resistance protein RGA3 (LOC103442209), transcript variant X5, mRNA	1
mdm-miR482b	XM_008380978.2	2	24.335	1	22	736	757	UCUUUCCUAUCCCUCCCAUUCC	GGGAUGGGAGGAAUGGGAAAGA	Translation	PREDICTED: Malus x domestica putative disease resistance protein RGA3 (LOC103442209), transcript variant X1, mRNA	1
mdm-miR482b	XM_017326154.1	2	20.614	1	22	639	660	UCUUUCCUAUCCCUCCCAUUCC	GGAAUGGGAGGCAUCGGAAAGA	Translation	PREDICTED: Malus x domestica putative disease resistance protein RGA4 (LOC103412770), transcript variant X3, mRNA	1
mdm-miR482b	XR_001787232.1	2	20.614	1	22	639	660	UCUUUCCUAUCCCUCCCAUUCC	GGAAUGGGAGGCAUCGGAAAGA	Translation	PREDICTED: Malus x domestica putative disease resistance protein RGA4 (LOC103412770), transcript variant X2, misc_RNA	1
mdm-miR482b	XR_525781.2	2	20.614	1	22	639	660	UCUUUCCUAUCCCUCCCAUUCC	GGAAUGGGAGGCAUCGGAAAGA	Translation	PREDICTED: Malus x domestica putative disease resistance protein RGA4 (LOC103412770), transcript variant X1, misc_RNA	1
mdm-miR482b	XR_001787233.1	2	20.614	1	22	639	660	UCUUUCCUAUCCCUCCCAUUCC	GGAAUGGGAGGCAUCGGAAAGA	Translation	PREDICTED: Malus x domestica putative disease resistance protein RGA4 (LOC103412770), transcript variant X4, misc_RNA	1
mdm-miR482c	XM_008352870.2	2	16.894	1	22	871	893	UCUUUCCU-AACCCUCCCAUUCC	GKAAUGGGGGGGUUUGGGAAAGA	Cleavage	PREDICTED: Malus x domestica probable disease resistance RPP8-like protein 4 (LOC103414494), transcript variant X4, mRNA	1
mdm-miR482c	XM_017326580.1	2	16.894	1	22	839	861	UCUUUCCU-AACCCUCCCAUUCC	GKAAUGGGGGGGUUUGGGAAAGA	Cleavage	PREDICTED: Malus x domestica probable disease resistance RPP8-like protein 4 (LOC103414494), transcript variant X2, mRNA	1
mdm-miR482c	XM_008352869.2	2	16.894	1	22	839	861	UCUUUCCU-AACCCUCCCAUUCC	GKAAUGGGGGGGUUUGGGAAAGA	Cleavage	PREDICTED: Malus x domestica probable disease resistance RPP8-like protein 4 (LOC103414494), transcript variant X3, mRNA	1
mdm-miR482c	XM_017326579.1	2	16.894	1	22	839	861	UCUUUCCU-AACCCUCCCAUUCC	GKAAUGGGGGGGUUUGGGAAAGA	Cleavage	PREDICTED: Malus x domestica probable disease resistance RPP8-like protein 4 (LOC103414494), transcript variant X1, mRNA	1
mdm-miR482c	XR_001786525.1	2	13.657	1	22	289	310	UCUUUCCUAACCCUCCCAUUCC	GGAAUGGAAGGGGUAGGAAAGA	Translation	PREDICTED: Malus x domestica uncharacterized LOC103407591 (LOC103407591), ncRNA	1
mdm-miR5225a	XM_008376917.2	2	12.281	1	22	144	166	UCUGUCGAAGGU-GAGAUGGUGC	CCACCAUCUCCACCUUCGACAGU	Cleavage	PREDICTED: Malus x domestica thioredoxin-like protein Clot (LOC103438368), mRNA	1
mdm-miR5225a	XM_008366483.2	2	11.941	1	22	151	173	UCUGUCGAAGGU-GAGAUGGUGC	CCACCAUCUCCACCUUCGACAGU	Cleavage	PREDICTED: Malus x domestica thioredoxin-like protein Clot (LOC103428377), mRNA	1
mdm-miR5225b	XM_008376917.2	2	12.281	1	22	144	166	UCUGUCGAAGGU-GAGAUGGUGC	CCACCAUCUCCACCUUCGACAGU	Cleavage	PREDICTED: Malus x domestica thioredoxin-like protein Clot (LOC103438368), mRNA	1
mdm-miR5225b	XM_008366483.2	2	11.941	1	22	151	173	UCUGUCGAAGGU-GAGAUGGUGC	CCACCAUCUCCACCUUCGACAGU	Cleavage	PREDICTED: Malus x domestica thioredoxin-like protein Clot (LOC103428377), mRNA	1
mdm-miR858	XM_008338778.1	2	15.07	1	21	40	60	UUCGUUGUCUGUUCGACCUGA	CCUGGUCGAACAGAUAACGAG	Cleavage	PREDICTED: Malus x domestica myb-related protein 308-like (LOC103400091), mRNA	1
mdm-miR858	XM_008359108.2	2	16.834	1	21	187	207	UUCGUUGUCUGUUCGACCUGA	CCAGGUCGUACAGACAAUGAG	Cleavage	PREDICTED: Malus x domestica transcription factor WER-like (LOC103421071), mRNA	1
mdm-miR858	NM_001293820.1	2	23.431	1	21	289	309	UUCGUUGUCUGUUCGACCUGA	CCGGGGCGAACAGACAAUGAA	Cleavage	Malus domestica myb-related protein 308-like (MYB9), mRNA	1
mdm-miR858	XM_017332229.1	2	11.815	1	21	193	213	UUCGUUGUCUGUUCGACCUGA	CCAGGUAGAACAGACAAUGAG	Cleavage	PREDICTED: Malus x domestica transcription factor MYB86-like (LOC103435512), mRNA	1
mdm-miR858	XM_008395369.2	2	16.518	1	21	412	432	UUCGUUGUCUGUUCGACCUGA	CCUGGUCGAACAGAUAACGAG	Cleavage	PREDICTED: Malus x domestica transcription factor MYB114-like (LOC103455780), mRNA	1
mdm-miR858	XM_008352872.2	2	14.187	1	21	512	532	UUCGUUGUCUGUUCGACCUGA	CCUGGUCGAACAGAUAAUGAA	Cleavage	PREDICTED: Malus x domestica transcription factor WER-like (LOC103414495), mRNA	1
mdm-miR858	XM_008379643.2	2	18.224	1	21	304	324	UUCGUUGUCUGUUCGACCUGA	CCAGGUCGUACAGACAAUGAG	Cleavage	PREDICTED: Malus x domestica transcription factor WER-like (LOC103440945), mRNA	1
mdm-miR858	XM_008385031.2	2	18.098	1	21	360	380	UUCGUUGUCUGUUCGACCUGA	CCAGGUAGAACAGACAAUGAG	Cleavage	PREDICTED: Malus x domestica transcription factor MYB86-like (LOC103445975), mRNA	1
mdm-miR858	XM_008358515.2	2	16.106	1	21	388	408	UUCGUUGUCUGUUCGACCUGA	CCAGGACGAACGGACAAUGAA	Cleavage	PREDICTED: Malus x domestica transcription factor MYB46-like (LOC103420448), mRNA	1
mdm-miR858	XM_008376953.2	2	16.106	1	21	388	408	UUCGUUGUCUGUUCGACCUGA	CCAGGACGAACGGACAAUGAA	Cleavage	PREDICTED: Malus x domestica transcription factor MYB46-like (LOC103438400), mRNA	1
mdm-miR858	XM_008346410.2	2	17.628	1	21	392	412	UUCGUUGUCUGUUCGACCUGA	CCAGGACGAACGGACAAUGAA	Cleavage	PREDICTED: Malus x domestica transcription factor MYB46-like (LOC103407485), mRNA	1
mdm-miR858	NM_001301116.1	2	16.885	1	21	405	425	UUCGUUGUCUGUUCGACCUGA	CCAGGUAGAACAGAUAACGGA	Cleavage	Malus domestica transcription factor MYB86-like (MYB1), mRNA	1
mdm-miR858	XM_017331182.1	2	23.9	1	21	447	467	UUCGUUGUCUGUUCGACCUGA	CCGGGGCGAACAGACAAUGAA	Cleavage	PREDICTED: Malus x domestica anthocyanin regulatory C1 protein-like (LOC103431271), mRNA	1
mdm-miRn-102	XM_008350493.2	2	15.776	1	24	114	137	AGAAGUGGCUGCUGAAUUUUCAGC	CCACGAAAUUCAGGAGCCAUUUCU	Translation	PREDICTED: Malus x domestica single-stranded DNA-bindig protein WHY2, mitochondrial-like (LOC103411877), transcript variant X1, mRNA	1
mdm-miRn-105	XR_001786506.1	2	20.943	1	24	36	59	AUCCGGACUGUUGAAAUUUGAUUC	GGAUCAAAUUUCAACGUUCUGGAU	Cleavage	PREDICTED: Malus x domestica uncharacterized LOC103407528 (LOC103407528), transcript variant X2, ncRNA	1
mdm-miRn-105	XM_017334190.1	2	20.624	1	24	224	247	AUCCGGACUGUUGAAAUUUGAUUC	UGAUCAAAUUUCAACGAUUCGGAU	Cleavage	PREDICTED: Malus x domestica 4-hydroxyphenylpyruvate dioxygenase (LOC103443168), mRNA	1
mdm-miRn-105	XM_008395952.2	2	18.165	1	24	25	48	AUCCGGACUGUUGAAAUUUGAUUC	AGCUCAGAUUUCAACAUUUCGGAU	Cleavage	PREDICTED: Malus x domestica probable methyltransferase PMT26 (LOC103456266), transcript variant X3, mRNA	1
mdm-miRn-105	XM_008374182.2	2	19.96	1	24	1940	1963	AUCCGGACUGUUGAAAUUUGAUUC	GGCGCAAAUUUCAAUGGUUUGGAU	Cleavage	PREDICTED: Malus x domestica uncharacterized LOC103435771 (LOC103435771), mRNA	1
mdm-miRn-122	XR_001789645.1	2	12.745	1	24	2290	2313	AAUCGAAUCUAAGACAUCUCACUU	AAGUGAGRKGUCUUAAAUUCGAUU	Translation	PREDICTED: Malus x domestica uncharacterized LOC103432104 (LOC103432104), ncRNA	1
mdm-miRn-122	XR_530301.2	2	19.078	1	24	665	688	AAUCGAAUCUAAGACAUCUCACUU	AAAUGAGAUGUCUUAGGUUCGAAU	Cleavage	PREDICTED: Malus x domestica aspartate aminotransferase P2, mitochondrial (LOC103441799), transcript variant X3, misc_RNA	1
mdm-miRn-122	XR_530300.2	2	18.919	1	24	668	691	AAUCGAAUCUAAGACAUCUCACUU	AAAUGAGAUGUCUUAGGUUCGAAU	Cleavage	PREDICTED: Malus x domestica aspartate aminotransferase P2, mitochondrial (LOC103441799), transcript variant X2, misc_RNA	1
mdm-miRn-122	XM_008380519.2	2	18.877	1	24	678	701	AAUCGAAUCUAAGACAUCUCACUU	AAAUGAGAUGUCUUAGGUUCGAAU	Cleavage	PREDICTED: Malus x domestica aspartate aminotransferase P2, mitochondrial (LOC103441799), transcript variant X4, mRNA	1
mdm-miRn-122	XM_008380503.2	2	18.877	1	24	765	788	AAUCGAAUCUAAGACAUCUCACUU	AAAUGAGAUGUCUUAGGUUCGAAU	Cleavage	PREDICTED: Malus x domestica aspartate aminotransferase P2, mitochondrial (LOC103441799), transcript variant X1, mRNA	1
mdm-miRn-135	XM_008377461.1	2	16.378	1	21	1160	1180	UCUCCGGAUCUUUACAUUUGA	CYAAAUGCAAAGAUCCGGGGA	Cleavage	PREDICTED: Malus x domestica uncharacterized LOC103438920 (LOC103438920), mRNA	1
mdm-miRn-136	XM_017322824.1	2	23.744	1	24	437	460	AUCCGAACUGUUGAAAUUUGAUCC	UGAUCAAAUUUCAAUAGUCCGGAU	Cleavage	PREDICTED: Malus x domestica AP2/ERF and B3 domain-containing transcription factor At1g50680-like (LOC103400326), mRNA	1
mdm-miRn-140	XM_008374182.2	2	18.997	1	21	1942	1962	UCCGAACUAUUGAAAUUUGAU	CGCAAAUUUCAAUGGUUUGGA	Cleavage	PREDICTED: Malus x domestica uncharacterized LOC103435771 (LOC103435771), mRNA	1
mdm-miRn-143	XM_017332507.1	2	21.306	1	24	1774	1797	AUCUGGGUUCUUGAAAUUUGAUCC	GGAUCAAAUUUCAAGAACYCCGAU	Cleavage	PREDICTED: Malus x domestica NAC domain-containing protein 83-like (LOC103423992), transcript variant X2, mRNA	1
mdm-miRn-143	XM_017332502.1	2	21.306	1	24	1777	1800	AUCUGGGUUCUUGAAAUUUGAUCC	GGAUCAAAUUUCAAGAACYCCGAU	Cleavage	PREDICTED: Malus x domestica NAC domain-containing protein 83-like (LOC103423992), transcript variant X1, mRNA	1
mdm-miRn-143	XM_008373091.2	2	11.629	1	24	1489	1512	AUCUGGGUUCUUGAAAUUUGAUCC	GAAUCAAAUUUUAAGAGUUCAGAU	Cleavage	PREDICTED: Malus x domestica uncharacterized LOC103434736 (LOC103434736), mRNA	2
mdm-miRn-143	XM_008378572.2	2	14.497	1	24	439	462	AUCUGGGUUCUUGAAAUUUGAUCC	CGCUCGAAUUUCAAGAACCCAGUU	Cleavage	PREDICTED: Malus x domestica probable 6-phosphogluconolactonase 2 (LOC103439926), mRNA	1
mdm-miRn-145	XM_008376484.2	2	23.666	1	24	777	801	AU-CUCCGGAUCUCUUCCACUAAGG	CCUUGGUGGAAGAGAUCCGGAGCAU	Cleavage	PREDICTED: Malus x domestica mavicyanin-like (LOC103437955), mRNA	1
mdm-miRn-15	XM_008361716.2	2	18.795	1	24	1192	1215	AUCUCAAAGUUGGGACUCUUCAUG	GAGGAAGAGUCCUAACUUUGAGUU	Cleavage	PREDICTED: Malus x domestica solute carrier family 40 member 1-like (LOC103423627), mRNA	1
mdm-miRn-17	XM_008373091.2	2	11.629	1	24	1489	1512	AUCUGGACUAUUGAAAUUUGAUCC	GAAUCAAAUUUUAAGAGUUCAGAU	Translation	PREDICTED: Malus x domestica uncharacterized LOC103434736 (LOC103434736), mRNA	1
mdm-miRn-17	XM_008374182.2	2	19.96	1	24	1940	1963	AUCUGGACUAUUGAAAUUUGAUCC	GGCGCAAAUUUCAAUGGUUUGGAU	Cleavage	PREDICTED: Malus x domestica uncharacterized LOC103435771 (LOC103435771), mRNA	1
mdm-miRn-17	XM_008378560.2	2	13.098	1	24	2492	2515	AUCUGGACUAUUGAAAUUUGAUCC	CAUUCUGAUUUCAAUAGUUCAGAU	Cleavage	PREDICTED: Malus x domestica oligopeptide transporter 6 (LOC103439917), mRNA	1
mdm-miRn-178	XM_017326697.1	2	16.69	1	24	1464	1487	AACGUGACUUAACUGUGAUCAUAC	GUGURAUCACGGUUAAGUCACGUC	Cleavage	PREDICTED: Malus x domestica uncharacterized LOC103414630 (LOC103414630), transcript variant X1, mRNA	1
mdm-miRn-187	XM_008344833.2	2	19.892	1	24	423	446	GACGUCCUCUUCAACUUUGUAGAA	CUUUACACAAUUGAAGAGGACGUC	Cleavage	PREDICTED: Malus x domestica PHD finger protein MALE MEIOCYTE DEATH 1-like (LOC103405825), mRNA	1
mdm-miRn-187	XM_008381125.2	2	19.395	1	24	2131	2154	GACGUCCUCUUCAACUUUGUAGAA	AAGGACAUAGUUGAGGAGGAUGUC	Cleavage	PREDICTED: Malus x domestica cullin-3B-like (LOC103442346), mRNA	1
mdm-miRn-187	XM_008349845.2	2	19.128	1	24	2132	2155	GACGUCCUCUUCAACUUUGUAGAA	AAGGACAUAGUUGAGGAGGAUGUC	Cleavage	PREDICTED: Malus x domestica cullin-3B-like (LOC103411193), mRNA	1
mdm-miRn-200	XM_008352524.2	2	15.921	1	22	655	676	AAGGAUCCGAAUUAUUUGAUGA	AAAUCAAAUAAUUUGGAUUCUA	Cleavage	PREDICTED: Malus x domestica protein IFH1-like (LOC103414112), partial mRNA	1
mdm-miRn-200	XM_008357543.2	2	14.821	1	22	2083	2104	AAGGAUCCGAAUUAUUUGAUGA	AGAUCAAAUAAUUUGGAUUCUA	Cleavage	PREDICTED: Malus x domestica uncharacterized LOC103419441 (LOC103419441), mRNA	1
mdm-miRn-200	XM_008390336.2	2	15.925	1	22	2080	2101	AAGGAUCCGAAUUAUUUGAUGA	AAAUCAAAUAAUUUGGAUUCUA	Cleavage	PREDICTED: Malus x domestica uncharacterized LOC103450932 (LOC103450932), mRNA	1
mdm-miRn-201	XM_008355260.2	2	14.855	1	22	751	772	AAGGGUCCGAAUUGUUUGAUGA	UCAUCAAACAAUUUGGACCAUU	Cleavage	PREDICTED: Malus x domestica uncharacterized LOC103417053 (LOC103417053), mRNA	1
mdm-miRn-202	XM_008384601.2	2	18.298	1	24	2297	2320	UUUAAAGG--UCUGAAUCACUUGAUC	GA--AAGUGAUUCAGAUGCCUUUAAA	Cleavage	PREDICTED: Malus x domestica BRCA1-associated RING domain protein 1 (LOC103445590), mRNA	1
mdm-miRn-214	XM_008394691.2	2	16.197	1	24	1355	1378	AUCUGGACCGUUGAAUUUUAAUCC	GGAGUAUAAUUCGACGGUUCAGAU	Cleavage	PREDICTED: Malus x domestica laccase-4-like (LOC103455094), mRNA	1
mdm-miRn-225	XM_008388458.2	2	13.382	1	24	7	30	AUGACACUUGAUCUAUUGAACAGU	AUGGUUCAGUAUAUCAAGUGUUAU	Cleavage	PREDICTED: Malus x domestica RING-H2 finger protein ATL64-like (LOC103449170), mRNA	1
mdm-miRn-225	XM_008394593.2	2	17.899	1	24	1225	1248	AUGACACUUGAUCUAU-UGAACAGU	AUU-UUCAGAUAGAUUAAGUGUUAU	Cleavage	PREDICTED: Malus x domestica ribosomal protein S2, mitochondrial (LOC103454998), mRNA	1
mdm-miRn-236	XM_008383087.2	2	12.851	1	24	117	143	AUUUCAACGGUCUGUAUUGCCU---GC	GCGUAAAGCAAUGCAGACAGUUGAGAU	Translation	PREDICTED: Malus x domestica heavy metal-associated isoprenylated plant protein 21 (LOC103444167), mRNA	1
mdm-miRn-239	XM_017322824.1	2	22.151	1	24	351	374	AAGUGAUCUGGAUUUUUAAAAUUU	UAAGUUUGAAGAUUCAGAUCAUUU	Cleavage	PREDICTED: Malus x domestica AP2/ERF and B3 domain-containing transcription factor At1g50680-like (LOC103400326), mRNA	1
mdm-miRn-239	XM_017331207.1	2	22.151	1	24	409	432	AAGUGAUCUGGAUUUUUAAAAUUU	UAAGUUUGAAGAUUCAGAUCAUUU	Cleavage	PREDICTED: Malus x domestica AP2/ERF and B3 domain-containing transcription factor At1g50680-like (LOC103431384), mRNA	1
mdm-miRn-246	XM_008358615.2	2	13.025	1	21	180	200	CUGAAGUGUUUGGGGGAACCC	AGGUUCCACCAAACACUUCAA	Cleavage	PREDICTED: Malus x domestica sulfate transporter 2.1-like (LOC103420556), mRNA	1
mdm-miRn-246	XM_008366541.2	2	13.009	1	21	180	200	CUGAAGUGUUUGGGGGAACCC	AGGUUCCACCAAACACUUCAA	Cleavage	PREDICTED: Malus x domestica sulfate transporter 2.1-like (LOC103428438), mRNA	1
mdm-miRn-247	XM_008354259.2	2	11.942	1	24	5	28	AUUUGGGCUCUUGAAAUUUGAUCC	GGAUCAAAUUUUAAGAAUCCAAAU	Cleavage	PREDICTED: Malus x domestica probable calcium-binding protein CML41 (LOC103415984), mRNA	1
mdm-miRn-247	XM_008339952.2	2	11.942	1	24	5	28	AUUUGGGCUCUUGAAAUUUGAUCC	GGAUCAAAUUUUAAGAAUCCAAAU	Cleavage	PREDICTED: Malus x domestica probable calcium-binding protein CML41 (LOC103401244), mRNA	1
mdm-miRn-247	XM_008373091.2	2	11.629	1	24	1489	1512	AUUUGGGCUCUUGAAAUUUGAUCC	GAAUCAAAUUUUAAGAGUUCAGAU	Cleavage	PREDICTED: Malus x domestica uncharacterized LOC103434736 (LOC103434736), mRNA	1
mdm-miRn-25	XM_017335234.1	2	18.173	1	24	2840	2864	ACACGACACGU-CUGAGUUUGAUUC	AAAUCAAACUCGGGACGUGUUGUGU	Translation	PREDICTED: Malus x domestica putative disease resistance protein At3g14460 (LOC103446846), transcript variant X3, mRNA	1
mdm-miRn-25	XR_530956.2	2	18.173	1	24	3313	3337	ACACGACACGU-CUGAGUUUGAUUC	AAAUCAAACUCGGGACGUGUUGUGU	Translation	PREDICTED: Malus x domestica putative disease resistance protein At3g14460 (LOC103446846), transcript variant X4, misc_RNA	1
mdm-miRn-252	XM_008376484.2	2	23.666	1	24	777	801	AU-UUCCGGAUCUCUUCCACCAAGG	CCUUGGUGGAAGAGAUCCGGAGCAU	Cleavage	PREDICTED: Malus x domestica mavicyanin-like (LOC103437955), mRNA	1
mdm-miRn-252	XM_008391740.2	2	16.777	1	24	581	604	AUUUCCGGAUCUCUUCCACCAAGG	ACCAGGUGGAAGAGAUUCCGAAAU	Cleavage	PREDICTED: Malus x domestica uncharacterized LOC103452218 (LOC103452218), mRNA	1
mdm-miRn-252	XM_008355911.1	2	17.94	1	24	608	631	AUUUCCGGAUCUCUUCCACCAAGG	CUGGGGUGGGAGAGAGCUGGAAAU	Translation	PREDICTED: Malus x domestica probable mediator of RNA polymerase II transcription subunit 37c (LOC103417750), mRNA	1
mdm-miRn-32	XM_008389108.2	2	14.524	1	24	1995	2018	AAUUCCGUCGGUUACUAAUCUAAC	GUUAGAUUAGCAGCCGACGGAGUU	Cleavage	PREDICTED: Malus x domestica uncharacterized LOC103449787 (LOC103449787), mRNA	1
mdm-miRn-39	XM_008342690.2	2	23.24	1	24	1678	1701	AUUUGGACCGUUGAAAUUUGAUCC	AGAUCAAAUUUCAACGAUCCGGAU	Cleavage	PREDICTED: Malus x domestica adenylate isopentenyltransferase 5, chloroplastic (LOC103403839), mRNA	1
mdm-miRn-44	XM_008376558.2	2	8.069	1	24	1331	1355	AAAUUGAC-UGAUCUGAUCUAAAUC	ACUAUAGUUCAGAUCACGUCAAUUU	Cleavage	PREDICTED: Malus x domestica LEAF RUST 10 DISEASE-RESISTANCE LOCUS RECEPTOR-LIKE PROTEIN KINASE-like 1.2 (LOC103438019), transcript variant X3, mRNA	1
mdm-miRn-48	XM_008393498.2	2	21.619	1	24	1384	1407	AUUCGGAUCUCUUCUAUCAAGGCC	GGUCUUGGUAGAAGAGAUCCGGAG	Cleavage	PREDICTED: Malus x domestica plant cysteine oxidase 2-like (LOC103453905), mRNA	1
mdm-miRn-48	XM_008365240.2	2	20.234	1	24	2228	2251	AUUCGGAUCUCUUCUAUCAAGGCC	AGCCUUGGUAGAAGAGAUCCGGAG	Cleavage	PREDICTED: Malus x domestica uncharacterized LOC103427167 (LOC103427167), mRNA	1
mdm-miRn-57	XM_008389000.2	2	21.688	1	21	105	126	UCGAGUCGACUCGG-AUGAGUU	CAUUCAUGCCGAGUCGACUCGG	Cleavage	PREDICTED: Malus x domestica uncharacterized LOC103449673 (LOC103449673), mRNA	1
mdm-miRn-57	XM_008372783.2	2	23.783	1	21	616	637	UCGAGUCGACUCGGA-UGAGUU	UGCUCACUCCGAGUCGACUCGG	Cleavage	PREDICTED: Malus x domestica E3 ubiquitin-protein ligase UPL5-like (LOC103434433), mRNA	1
mdm-miRn-57	XM_017335166.1	2	16.398	1	21	618	639	UCGAGUCGACUCGGA-UGAGUU	CGCUCACUCCGAGUCGACUCGG	Cleavage	PREDICTED: Malus x domestica E3 ubiquitin-protein ligase UPL5-like (LOC103446785), transcript variant X2, mRNA	1
mdm-miRn-57	XM_008385923.2	2	16.398	1	21	618	639	UCGAGUCGACUCGGA-UGAGUU	CGCUCACUCCGAGUCGACUCGG	Cleavage	PREDICTED: Malus x domestica E3 ubiquitin-protein ligase UPL5-like (LOC103446785), transcript variant X1, mRNA	1
mdm-miRn-68	XM_008364412.2	2	14.994	1	24	850	873	AUGGAUUUGGAUUCUCUGCCCUCC	GCAUGGAAGAGAAUCCGAAUUCAU	Cleavage	PREDICTED: Malus x domestica FK506-binding protein 4-like (LOC103426323), mRNA	1
mdm-miRn-68	XM_008347036.2	2	14.765	1	24	837	860	AUGGAUUUGGAUUCUCUGCCCUCC	GCAUGGAAGAGAAUCCGAAUUCAU	Cleavage	PREDICTED: Malus x domestica FK506-binding protein 4-like (LOC103408141), mRNA	1
mdm-miRn-85	XM_008340755.2	2	16.01	1	22	2439	2460	UGACUGGCUCUUAUCUUUCAUG	GUUGAAAGAUAAGAGUUAGUUG	Cleavage	PREDICTED: Malus x domestica BTB/POZ domain-containing protein At3g50780-like (LOC103402010), mRNA	1
mdm-miRn-91	XM_008373238.2	2	15.784	1	20	2198	2217	UUUACUAACUGAUAUCAUGA	UCAUGAAAUCAGCUAGUAAA	Cleavage	PREDICTED: Malus x domestica ubiquitin-like modifier-activating enzyme atg7 (LOC103434872), mRNA	1
mdm-miR156aa	XM_008373997.2	2.5	20.684	1	20	488	507	UGACAGAAGAUAGAGAGCAC	AUGCUCUCUGUUUUCUGUUA	Cleavage	PREDICTED: Malus x domestica cationic amino acid transporter 1-like (LOC103435610), transcript variant X1, mRNA	1
mdm-miR156aa	XM_017332453.1	2.5	20.684	1	20	487	506	UGACAGAAGAUAGAGAGCAC	AUGCUCUCUGUUUUCUGUUA	Cleavage	PREDICTED: Malus x domestica cationic amino acid transporter 1-like (LOC103435610), transcript variant X2, mRNA	1
mdm-miR156aa	XM_008368447.2	2.5	22.052	1	20	53	72	UGACAGAAGAUAGAGAGCAC	CUGCUCUCUAACUUCUGUUA	Translation	PREDICTED: Malus x domestica uncharacterized LOC103430310 (LOC103430310), transcript variant X2, mRNA	1
mdm-miR156aa	XM_008368446.2	2.5	16.153	1	20	13	32	UGACAGAAGAUAGAGAGCAC	CUGCUCUCUAACUUCUGUUA	Translation	PREDICTED: Malus x domestica uncharacterized LOC103430310 (LOC103430310), transcript variant X1, mRNA	1
mdm-miR156aa	XM_017324042.1	2.5	15.833	1	20	10661	10680	UGACAGAAGAUAGAGAGCAC	GGGUUCUCGAUCUUCUGUCA	Cleavage	PREDICTED: Malus x domestica uncharacterized LOC103405321 (LOC103405321), mRNA	1
mdm-miR156aa	XM_017331428.1	2.5	15.833	1	20	5983	6002	UGACAGAAGAUAGAGAGCAC	GGGUUCUCGAUCUUCUGUCA	Cleavage	PREDICTED: Malus x domestica uncharacterized LOC103432188 (LOC103432188), mRNA	1
mdm-miR156ab	XM_008373997.2	2.5	20.856	1	21	488	508	UUGACAGAAGAUAGAGAGCAC	AUGCUCUCUGUUUUCUGUUAC	Cleavage	PREDICTED: Malus x domestica cationic amino acid transporter 1-like (LOC103435610), transcript variant X1, mRNA	1
mdm-miR156ab	XM_017332453.1	2.5	20.856	1	21	487	507	UUGACAGAAGAUAGAGAGCAC	AUGCUCUCUGUUUUCUGUUAC	Cleavage	PREDICTED: Malus x domestica cationic amino acid transporter 1-like (LOC103435610), transcript variant X2, mRNA	1
mdm-miR156ab	XM_008373173.2	2.5	6.795	1	21	1000	1020	UUGACAGAAGAUAGAGAGCAC	AAGCUCCCUAUCUUYUGUCAA	Cleavage	PREDICTED: Malus x domestica squamosa promoter-binding-like protein 3 (LOC103434819), mRNA	2
mdm-miR156ab	XM_017324042.1	2.5	17.545	1	21	10661	10681	UUGACAGAAGAUAGAGAGCAC	GGGUUCUCGAUCUUCUGUCAA	Cleavage	PREDICTED: Malus x domestica uncharacterized LOC103405321 (LOC103405321), mRNA	1
mdm-miR156ab	XM_017331428.1	2.5	17.545	1	21	5983	6003	UUGACAGAAGAUAGAGAGCAC	GGGUUCUCGAUCUUCUGUCAA	Cleavage	PREDICTED: Malus x domestica uncharacterized LOC103432188 (LOC103432188), mRNA	1
mdm-miR156ab	XM_008347675.2	2.5	7.342	1	21	997	1017	UUGACAGAAGAUAGAGAGCAC	AAGCUCCCUAUCUUYUGUCAA	Cleavage	PREDICTED: Malus x domestica squamosa promoter-binding-like protein 3 (LOC103408855), mRNA	1
mdm-miR156ab	XM_008378386.2	2.5	15.475	1	21	2502	2522	UUGACAGAAGAUAGAGAGCAC	UUCCUCUUUAUUUUUUGUCAA	Cleavage	PREDICTED: Malus x domestica cleavage and polyadenylation specificity factor subunit 2 (LOC103439774), transcript variant X1, mRNA	1
mdm-miR156ab	XM_008378387.2	2.5	15.475	1	21	2499	2519	UUGACAGAAGAUAGAGAGCAC	UUCCUCUUUAUUUUUUGUCAA	Cleavage	PREDICTED: Malus x domestica cleavage and polyadenylation specificity factor subunit 2 (LOC103439774), transcript variant X2, mRNA	1
mdm-miR156ab	XM_008384273.2	2.5	13.84	1	21	39	59	UUGACAGAAGAUAGAGAGCAC	UUGAUCUUUAUCUUUUGUUAA	Cleavage	PREDICTED: Malus x domestica amino acid transporter ANTL1-like (LOC103445284), mRNA	1
mdm-miR156ab	XM_008363611.2	2.5	18.424	1	21	2491	2511	UUGACAGAAGAUAGAGAGCAC	CUGCUCUCUCACUUCUGUCAG	Translation	PREDICTED: Malus x domestica uncharacterized LOC103425518 (LOC103425518), transcript variant X1, mRNA	1
mdm-miR156ab	XM_008363612.2	2.5	18.424	1	21	2488	2508	UUGACAGAAGAUAGAGAGCAC	CUGCUCUCUCACUUCUGUCAG	Translation	PREDICTED: Malus x domestica uncharacterized LOC103425518 (LOC103425518), transcript variant X2, mRNA	1
mdm-miR156ab	XM_008383374.2	2.5	13.891	1	21	877	897	UUGACAGAAGAUAGAGAGCAC	AUGCUCCCUCUCUUCUGUCAG	Cleavage	PREDICTED: Malus x domestica squamosa promoter-binding-like protein 3 (LOC103444443), mRNA	1
mdm-miR156ac	XM_008373997.2	2.5	20.856	1	21	488	508	UUGACAGAAGAUAGAGAGCAC	AUGCUCUCUGUUUUCUGUUAC	Cleavage	PREDICTED: Malus x domestica cationic amino acid transporter 1-like (LOC103435610), transcript variant X1, mRNA	1
mdm-miR156ac	XM_017332453.1	2.5	20.856	1	21	487	507	UUGACAGAAGAUAGAGAGCAC	AUGCUCUCUGUUUUCUGUUAC	Cleavage	PREDICTED: Malus x domestica cationic amino acid transporter 1-like (LOC103435610), transcript variant X2, mRNA	1
mdm-miR156ac	XM_008373173.2	2.5	6.795	1	21	1000	1020	UUGACAGAAGAUAGAGAGCAC	AAGCUCCCUAUCUUYUGUCAA	Cleavage	PREDICTED: Malus x domestica squamosa promoter-binding-like protein 3 (LOC103434819), mRNA	2
mdm-miR156ac	XM_017324042.1	2.5	17.545	1	21	10661	10681	UUGACAGAAGAUAGAGAGCAC	GGGUUCUCGAUCUUCUGUCAA	Cleavage	PREDICTED: Malus x domestica uncharacterized LOC103405321 (LOC103405321), mRNA	1
mdm-miR156ac	XM_017331428.1	2.5	17.545	1	21	5983	6003	UUGACAGAAGAUAGAGAGCAC	GGGUUCUCGAUCUUCUGUCAA	Cleavage	PREDICTED: Malus x domestica uncharacterized LOC103432188 (LOC103432188), mRNA	1
mdm-miR156ac	XM_008347675.2	2.5	7.342	1	21	997	1017	UUGACAGAAGAUAGAGAGCAC	AAGCUCCCUAUCUUYUGUCAA	Cleavage	PREDICTED: Malus x domestica squamosa promoter-binding-like protein 3 (LOC103408855), mRNA	1
mdm-miR156ac	XM_008378386.2	2.5	15.475	1	21	2502	2522	UUGACAGAAGAUAGAGAGCAC	UUCCUCUUUAUUUUUUGUCAA	Cleavage	PREDICTED: Malus x domestica cleavage and polyadenylation specificity factor subunit 2 (LOC103439774), transcript variant X1, mRNA	1
mdm-miR156ac	XM_008378387.2	2.5	15.475	1	21	2499	2519	UUGACAGAAGAUAGAGAGCAC	UUCCUCUUUAUUUUUUGUCAA	Cleavage	PREDICTED: Malus x domestica cleavage and polyadenylation specificity factor subunit 2 (LOC103439774), transcript variant X2, mRNA	1
mdm-miR156ac	XM_008384273.2	2.5	13.84	1	21	39	59	UUGACAGAAGAUAGAGAGCAC	UUGAUCUUUAUCUUUUGUUAA	Cleavage	PREDICTED: Malus x domestica amino acid transporter ANTL1-like (LOC103445284), mRNA	1
mdm-miR156ac	XM_008363611.2	2.5	18.424	1	21	2491	2511	UUGACAGAAGAUAGAGAGCAC	CUGCUCUCUCACUUCUGUCAG	Translation	PREDICTED: Malus x domestica uncharacterized LOC103425518 (LOC103425518), transcript variant X1, mRNA	1
mdm-miR156ac	XM_008363612.2	2.5	18.424	1	21	2488	2508	UUGACAGAAGAUAGAGAGCAC	CUGCUCUCUCACUUCUGUCAG	Translation	PREDICTED: Malus x domestica uncharacterized LOC103425518 (LOC103425518), transcript variant X2, mRNA	1
mdm-miR156ac	XM_008383374.2	2.5	13.891	1	21	877	897	UUGACAGAAGAUAGAGAGCAC	AUGCUCCCUCUCUUCUGUCAG	Cleavage	PREDICTED: Malus x domestica squamosa promoter-binding-like protein 3 (LOC103444443), mRNA	1
mdm-miR156p	XM_008373997.2	2.5	20.856	1	21	488	508	CUGACAGAAGAUAGAGAGCAC	AUGCUCUCUGUUUUCUGUUAC	Cleavage	PREDICTED: Malus x domestica cationic amino acid transporter 1-like (LOC103435610), transcript variant X1, mRNA	1
mdm-miR156p	XM_017332453.1	2.5	20.856	1	21	487	507	CUGACAGAAGAUAGAGAGCAC	AUGCUCUCUGUUUUCUGUUAC	Cleavage	PREDICTED: Malus x domestica cationic amino acid transporter 1-like (LOC103435610), transcript variant X2, mRNA	1
mdm-miR156p	XM_008369294.2	2.5	14.079	1	21	176	196	CUGACAGAAGAUAGAGAGCAC	CUGCUUUCUAUCUUCUGUUUG	Cleavage	PREDICTED: Malus x domestica uncharacterized LOC103431151 (LOC103431151), mRNA	1
mdm-miR156p	XM_008353577.2	2.5	14.079	1	21	174	194	CUGACAGAAGAUAGAGAGCAC	CUGCUUUCUAUCUUCUGUUUG	Cleavage	PREDICTED: Malus x domestica uncharacterized LOC103415237 (LOC103415237), mRNA	1
mdm-miR156p	XM_008368831.2	2.5	17.176	1	21	166	187	CUGACAGA-AGAUAGAGAGCAC	UUGCUCUCUCUUUAUCUGUCAG	Cleavage	PREDICTED: Malus x domestica phytosulfokine receptor 1-like (LOC103430679), mRNA	1
mdm-miR156q	XM_008373997.2	2.5	20.856	1	21	488	508	CUGACAGAAGAUAGAGAGCAC	AUGCUCUCUGUUUUCUGUUAC	Cleavage	PREDICTED: Malus x domestica cationic amino acid transporter 1-like (LOC103435610), transcript variant X1, mRNA	1
mdm-miR156q	XM_017332453.1	2.5	20.856	1	21	487	507	CUGACAGAAGAUAGAGAGCAC	AUGCUCUCUGUUUUCUGUUAC	Cleavage	PREDICTED: Malus x domestica cationic amino acid transporter 1-like (LOC103435610), transcript variant X2, mRNA	1
mdm-miR156q	XM_008369294.2	2.5	14.079	1	21	176	196	CUGACAGAAGAUAGAGAGCAC	CUGCUUUCUAUCUUCUGUUUG	Cleavage	PREDICTED: Malus x domestica uncharacterized LOC103431151 (LOC103431151), mRNA	1
mdm-miR156q	XM_008353577.2	2.5	14.079	1	21	174	194	CUGACAGAAGAUAGAGAGCAC	CUGCUUUCUAUCUUCUGUUUG	Cleavage	PREDICTED: Malus x domestica uncharacterized LOC103415237 (LOC103415237), mRNA	1
mdm-miR156q	XM_008368831.2	2.5	17.176	1	21	166	187	CUGACAGA-AGAUAGAGAGCAC	UUGCUCUCUCUUUAUCUGUCAG	Cleavage	PREDICTED: Malus x domestica phytosulfokine receptor 1-like (LOC103430679), mRNA	1
mdm-miR156r	XM_008373997.2	2.5	20.856	1	21	488	508	CUGACAGAAGAUAGAGAGCAC	AUGCUCUCUGUUUUCUGUUAC	Cleavage	PREDICTED: Malus x domestica cationic amino acid transporter 1-like (LOC103435610), transcript variant X1, mRNA	1
mdm-miR156r	XM_017332453.1	2.5	20.856	1	21	487	507	CUGACAGAAGAUAGAGAGCAC	AUGCUCUCUGUUUUCUGUUAC	Cleavage	PREDICTED: Malus x domestica cationic amino acid transporter 1-like (LOC103435610), transcript variant X2, mRNA	1
mdm-miR156r	XM_008369294.2	2.5	14.079	1	21	176	196	CUGACAGAAGAUAGAGAGCAC	CUGCUUUCUAUCUUCUGUUUG	Cleavage	PREDICTED: Malus x domestica uncharacterized LOC103431151 (LOC103431151), mRNA	1
mdm-miR156r	XM_008353577.2	2.5	14.079	1	21	174	194	CUGACAGAAGAUAGAGAGCAC	CUGCUUUCUAUCUUCUGUUUG	Cleavage	PREDICTED: Malus x domestica uncharacterized LOC103415237 (LOC103415237), mRNA	1
mdm-miR156r	XM_008368831.2	2.5	17.176	1	21	166	187	CUGACAGA-AGAUAGAGAGCAC	UUGCUCUCUCUUUAUCUGUCAG	Cleavage	PREDICTED: Malus x domestica phytosulfokine receptor 1-like (LOC103430679), mRNA	1
mdm-miR156s	XM_008373997.2	2.5	20.856	1	21	488	508	CUGACAGAAGAUAGAGAGCAC	AUGCUCUCUGUUUUCUGUUAC	Cleavage	PREDICTED: Malus x domestica cationic amino acid transporter 1-like (LOC103435610), transcript variant X1, mRNA	1
mdm-miR156s	XM_017332453.1	2.5	20.856	1	21	487	507	CUGACAGAAGAUAGAGAGCAC	AUGCUCUCUGUUUUCUGUUAC	Cleavage	PREDICTED: Malus x domestica cationic amino acid transporter 1-like (LOC103435610), transcript variant X2, mRNA	1
mdm-miR156s	XM_008369294.2	2.5	14.079	1	21	176	196	CUGACAGAAGAUAGAGAGCAC	CUGCUUUCUAUCUUCUGUUUG	Cleavage	PREDICTED: Malus x domestica uncharacterized LOC103431151 (LOC103431151), mRNA	1
mdm-miR156s	XM_008353577.2	2.5	14.079	1	21	174	194	CUGACAGAAGAUAGAGAGCAC	CUGCUUUCUAUCUUCUGUUUG	Cleavage	PREDICTED: Malus x domestica uncharacterized LOC103415237 (LOC103415237), mRNA	1
mdm-miR156s	XM_008368831.2	2.5	17.176	1	21	166	187	CUGACAGA-AGAUAGAGAGCAC	UUGCUCUCUCUUUAUCUGUCAG	Cleavage	PREDICTED: Malus x domestica phytosulfokine receptor 1-like (LOC103430679), mRNA	1
mdm-miR156x	XM_008373997.2	2.5	20.684	1	20	488	507	UGACAGAAGAUAGAGAGCAC	AUGCUCUCUGUUUUCUGUUA	Cleavage	PREDICTED: Malus x domestica cationic amino acid transporter 1-like (LOC103435610), transcript variant X1, mRNA	1
mdm-miR156x	XM_017332453.1	2.5	20.684	1	20	487	506	UGACAGAAGAUAGAGAGCAC	AUGCUCUCUGUUUUCUGUUA	Cleavage	PREDICTED: Malus x domestica cationic amino acid transporter 1-like (LOC103435610), transcript variant X2, mRNA	1
mdm-miR156x	XM_008368447.2	2.5	22.052	1	20	53	72	UGACAGAAGAUAGAGAGCAC	CUGCUCUCUAACUUCUGUUA	Translation	PREDICTED: Malus x domestica uncharacterized LOC103430310 (LOC103430310), transcript variant X2, mRNA	1
mdm-miR156x	XM_008368446.2	2.5	16.153	1	20	13	32	UGACAGAAGAUAGAGAGCAC	CUGCUCUCUAACUUCUGUUA	Translation	PREDICTED: Malus x domestica uncharacterized LOC103430310 (LOC103430310), transcript variant X1, mRNA	1
mdm-miR156x	XM_017324042.1	2.5	15.833	1	20	10661	10680	UGACAGAAGAUAGAGAGCAC	GGGUUCUCGAUCUUCUGUCA	Cleavage	PREDICTED: Malus x domestica uncharacterized LOC103405321 (LOC103405321), mRNA	1
mdm-miR156x	XM_017331428.1	2.5	15.833	1	20	5983	6002	UGACAGAAGAUAGAGAGCAC	GGGUUCUCGAUCUUCUGUCA	Cleavage	PREDICTED: Malus x domestica uncharacterized LOC103432188 (LOC103432188), mRNA	1
mdm-miR156y	XM_008373997.2	2.5	20.684	1	20	488	507	UGACAGAAGAUAGAGAGCAC	AUGCUCUCUGUUUUCUGUUA	Cleavage	PREDICTED: Malus x domestica cationic amino acid transporter 1-like (LOC103435610), transcript variant X1, mRNA	1
mdm-miR156y	XM_017332453.1	2.5	20.684	1	20	487	506	UGACAGAAGAUAGAGAGCAC	AUGCUCUCUGUUUUCUGUUA	Cleavage	PREDICTED: Malus x domestica cationic amino acid transporter 1-like (LOC103435610), transcript variant X2, mRNA	1
mdm-miR156y	XM_008368447.2	2.5	22.052	1	20	53	72	UGACAGAAGAUAGAGAGCAC	CUGCUCUCUAACUUCUGUUA	Translation	PREDICTED: Malus x domestica uncharacterized LOC103430310 (LOC103430310), transcript variant X2, mRNA	1
mdm-miR156y	XM_008368446.2	2.5	16.153	1	20	13	32	UGACAGAAGAUAGAGAGCAC	CUGCUCUCUAACUUCUGUUA	Translation	PREDICTED: Malus x domestica uncharacterized LOC103430310 (LOC103430310), transcript variant X1, mRNA	1
mdm-miR156y	XM_017324042.1	2.5	15.833	1	20	10661	10680	UGACAGAAGAUAGAGAGCAC	GGGUUCUCGAUCUUCUGUCA	Cleavage	PREDICTED: Malus x domestica uncharacterized LOC103405321 (LOC103405321), mRNA	1
mdm-miR156y	XM_017331428.1	2.5	15.833	1	20	5983	6002	UGACAGAAGAUAGAGAGCAC	GGGUUCUCGAUCUUCUGUCA	Cleavage	PREDICTED: Malus x domestica uncharacterized LOC103432188 (LOC103432188), mRNA	1
mdm-miR156z	XM_008373997.2	2.5	20.684	1	20	488	507	UGACAGAAGAUAGAGAGCAC	AUGCUCUCUGUUUUCUGUUA	Cleavage	PREDICTED: Malus x domestica cationic amino acid transporter 1-like (LOC103435610), transcript variant X1, mRNA	1
mdm-miR156z	XM_017332453.1	2.5	20.684	1	20	487	506	UGACAGAAGAUAGAGAGCAC	AUGCUCUCUGUUUUCUGUUA	Cleavage	PREDICTED: Malus x domestica cationic amino acid transporter 1-like (LOC103435610), transcript variant X2, mRNA	1
mdm-miR156z	XM_008368447.2	2.5	22.052	1	20	53	72	UGACAGAAGAUAGAGAGCAC	CUGCUCUCUAACUUCUGUUA	Translation	PREDICTED: Malus x domestica uncharacterized LOC103430310 (LOC103430310), transcript variant X2, mRNA	1
mdm-miR156z	XM_008368446.2	2.5	16.153	1	20	13	32	UGACAGAAGAUAGAGAGCAC	CUGCUCUCUAACUUCUGUUA	Translation	PREDICTED: Malus x domestica uncharacterized LOC103430310 (LOC103430310), transcript variant X1, mRNA	1
mdm-miR156z	XM_017324042.1	2.5	15.833	1	20	10661	10680	UGACAGAAGAUAGAGAGCAC	GGGUUCUCGAUCUUCUGUCA	Cleavage	PREDICTED: Malus x domestica uncharacterized LOC103405321 (LOC103405321), mRNA	1
mdm-miR156z	XM_017331428.1	2.5	15.833	1	20	5983	6002	UGACAGAAGAUAGAGAGCAC	GGGUUCUCGAUCUUCUGUCA	Cleavage	PREDICTED: Malus x domestica uncharacterized LOC103432188 (LOC103432188), mRNA	1
mdm-miR159a	XM_008348120.2	2.5	21.721	1	20	1560	1579	CUUGGAUUGAAGGGAGCUCC	GGAGCUCCCUUCACUCCAAU	Cleavage	PREDICTED: Malus x domestica transcription factor GAMYB-like (LOC103409310), mRNA	1
mdm-miR159a	XM_008388764.2	2.5	16.758	1	20	616	636	CUUGGAUUGAAGG-GAGCUCC	GGAGCUCACCUUCAAUUCAAA	Cleavage	PREDICTED: Malus x domestica polyadenylation and cleavage factor homolog 4 (LOC103449445), mRNA	1
mdm-miR159a	XM_008393530.2	2.5	17.712	1	20	621	641	CUUGGAUUGAAGG-GAGCUCC	GGAGCUCACCUUCAAUUCAAA	Cleavage	PREDICTED: Malus x domestica polyadenylation and cleavage factor homolog 4-like (LOC103453934), transcript variant X3, mRNA	1
mdm-miR159a	XM_008393529.2	2.5	17.712	1	20	621	641	CUUGGAUUGAAGG-GAGCUCC	GGAGCUCACCUUCAAUUCAAA	Cleavage	PREDICTED: Malus x domestica polyadenylation and cleavage factor homolog 4-like (LOC103453934), transcript variant X2, mRNA	1
mdm-miR159a	XM_008393527.2	2.5	17.712	1	20	621	641	CUUGGAUUGAAGG-GAGCUCC	GGAGCUCACCUUCAAUUCAAA	Cleavage	PREDICTED: Malus x domestica polyadenylation and cleavage factor homolog 4-like (LOC103453934), transcript variant X1, mRNA	1
mdm-miR159a	XM_008393578.1	2.5	20.686	1	20	110	129	CUUGGAUUGAAGGGAGCUCC	GGAGCUCCAUUCGAUCCAAA	Cleavage	PREDICTED: Malus x domestica transcription factor GAMYB-like (LOC103453987), mRNA	1
mdm-miR159a	XM_008356590.2	2.5	24.074	1	20	1710	1729	CUUGGAUUGAAGGGAGCUCC	GGAACUUCUUUCAGUCCAAG	Cleavage	PREDICTED: Malus x domestica acyl-CoA-binding domain-containing protein 4-like (LOC103418462), mRNA	1
mdm-miR159a	XM_008362639.2	2.5	13.69	1	20	412	431	CUUGGAUUGAAGGGAGCUCC	GGAGCUCCUGUUAAUUCAAG	Translation	PREDICTED: Malus x domestica uncharacterized LOC103424558 (LOC103424558), mRNA	1
mdm-miR159a	XM_008394986.2	2.5	13.69	1	20	413	432	CUUGGAUUGAAGGGAGCUCC	GGAGCUCCUGUUAAUUCAAG	Translation	PREDICTED: Malus x domestica uncharacterized LOC103455405 (LOC103455405), mRNA	1
mdm-miR159a	XM_008376723.2	2.5	14.499	1	20	540	559	CUUGGAUUGAAGGGAGCUCC	GGAGCUCCUGUUAAUUCAAG	Translation	PREDICTED: Malus x domestica uncharacterized LOC103438188 (LOC103438188), mRNA	1
mdm-miR159a	XM_008368981.2	2.5	21.152	1	20	1494	1514	CUUGGAUUGAAGG-GAGCUCC	GGUGUUCACCUUCAAUCCAAG	Cleavage	PREDICTED: Malus x domestica uncharacterized LOC103430844 (LOC103430844), transcript variant X1, mRNA	1
mdm-miR159a	XR_528803.2	2.5	21.152	1	20	1494	1514	CUUGGAUUGAAGG-GAGCUCC	GGUGUUCACCUUCAAUCCAAG	Cleavage	PREDICTED: Malus x domestica uncharacterized LOC103430844 (LOC103430844), transcript variant X2, misc_RNA	1
mdm-miR159a	XM_008392957.2	2.5	21.152	1	20	1492	1512	CUUGGAUUGAAGG-GAGCUCC	GGUGUUCACCUUCAAUCCAAG	Cleavage	PREDICTED: Malus x domestica uncharacterized LOC103453414 (LOC103453414), mRNA	1
mdm-miR159a	XM_008373290.2	2.5	7.647	1	20	546	565	CUUGGAUUGAAGGGAGCUCC	GGAGCAUCCUACAAUCCAAG	Translation	PREDICTED: Malus x domestica BES1/BZR1 homolog protein 4-like (LOC103434918), mRNA	1
mdm-miR159b	XM_008348120.2	2.5	21.721	1	20	1560	1579	CUUGGAUUGAAGGGAGCUCC	GGAGCUCCCUUCACUCCAAU	Cleavage	PREDICTED: Malus x domestica transcription factor GAMYB-like (LOC103409310), mRNA	1
mdm-miR159b	XM_008388764.2	2.5	16.758	1	20	616	636	CUUGGAUUGAAGG-GAGCUCC	GGAGCUCACCUUCAAUUCAAA	Cleavage	PREDICTED: Malus x domestica polyadenylation and cleavage factor homolog 4 (LOC103449445), mRNA	1
mdm-miR159b	XM_008393530.2	2.5	17.712	1	20	621	641	CUUGGAUUGAAGG-GAGCUCC	GGAGCUCACCUUCAAUUCAAA	Cleavage	PREDICTED: Malus x domestica polyadenylation and cleavage factor homolog 4-like (LOC103453934), transcript variant X3, mRNA	1
mdm-miR159b	XM_008393529.2	2.5	17.712	1	20	621	641	CUUGGAUUGAAGG-GAGCUCC	GGAGCUCACCUUCAAUUCAAA	Cleavage	PREDICTED: Malus x domestica polyadenylation and cleavage factor homolog 4-like (LOC103453934), transcript variant X2, mRNA	1
mdm-miR159b	XM_008393527.2	2.5	17.712	1	20	621	641	CUUGGAUUGAAGG-GAGCUCC	GGAGCUCACCUUCAAUUCAAA	Cleavage	PREDICTED: Malus x domestica polyadenylation and cleavage factor homolog 4-like (LOC103453934), transcript variant X1, mRNA	1
mdm-miR159b	XM_008393578.1	2.5	20.686	1	20	110	129	CUUGGAUUGAAGGGAGCUCC	GGAGCUCCAUUCGAUCCAAA	Cleavage	PREDICTED: Malus x domestica transcription factor GAMYB-like (LOC103453987), mRNA	1
mdm-miR159b	XM_008356590.2	2.5	24.074	1	20	1710	1729	CUUGGAUUGAAGGGAGCUCC	GGAACUUCUUUCAGUCCAAG	Cleavage	PREDICTED: Malus x domestica acyl-CoA-binding domain-containing protein 4-like (LOC103418462), mRNA	1
mdm-miR159b	XM_008362639.2	2.5	13.69	1	20	412	431	CUUGGAUUGAAGGGAGCUCC	GGAGCUCCUGUUAAUUCAAG	Translation	PREDICTED: Malus x domestica uncharacterized LOC103424558 (LOC103424558), mRNA	1
mdm-miR159b	XM_008394986.2	2.5	13.69	1	20	413	432	CUUGGAUUGAAGGGAGCUCC	GGAGCUCCUGUUAAUUCAAG	Translation	PREDICTED: Malus x domestica uncharacterized LOC103455405 (LOC103455405), mRNA	1
mdm-miR159b	XM_008376723.2	2.5	14.499	1	20	540	559	CUUGGAUUGAAGGGAGCUCC	GGAGCUCCUGUUAAUUCAAG	Translation	PREDICTED: Malus x domestica uncharacterized LOC103438188 (LOC103438188), mRNA	1
mdm-miR159b	XM_008368981.2	2.5	21.152	1	20	1494	1514	CUUGGAUUGAAGG-GAGCUCC	GGUGUUCACCUUCAAUCCAAG	Cleavage	PREDICTED: Malus x domestica uncharacterized LOC103430844 (LOC103430844), transcript variant X1, mRNA	1
mdm-miR159b	XR_528803.2	2.5	21.152	1	20	1494	1514	CUUGGAUUGAAGG-GAGCUCC	GGUGUUCACCUUCAAUCCAAG	Cleavage	PREDICTED: Malus x domestica uncharacterized LOC103430844 (LOC103430844), transcript variant X2, misc_RNA	1
mdm-miR159b	XM_008392957.2	2.5	21.152	1	20	1492	1512	CUUGGAUUGAAGG-GAGCUCC	GGUGUUCACCUUCAAUCCAAG	Cleavage	PREDICTED: Malus x domestica uncharacterized LOC103453414 (LOC103453414), mRNA	1
mdm-miR159b	XM_008373290.2	2.5	7.647	1	20	546	565	CUUGGAUUGAAGGGAGCUCC	GGAGCAUCCUACAAUCCAAG	Translation	PREDICTED: Malus x domestica BES1/BZR1 homolog protein 4-like (LOC103434918), mRNA	1
mdm-miR164b	XM_008365273.2	2.5	12.129	1	21	217	238	UGGAGAAG-CAGGGCACGUGCA	CGCAUGUGCCUUGUCUUCUUCA	Cleavage	PREDICTED: Malus x domestica putative pentatricopeptide repeat-containing protein At1g12700, mitochondrial (LOC103427202), mRNA	1
mdm-miR164c	XM_008365273.2	2.5	12.129	1	21	217	238	UGGAGAAG-CAGGGCACGUGCA	CGCAUGUGCCUUGUCUUCUUCA	Cleavage	PREDICTED: Malus x domestica putative pentatricopeptide repeat-containing protein At1g12700, mitochondrial (LOC103427202), mRNA	1
mdm-miR164d	XM_008365273.2	2.5	12.129	1	21	217	238	UGGAGAAG-CAGGGCACGUGCA	CGCAUGUGCCUUGUCUUCUUCA	Cleavage	PREDICTED: Malus x domestica putative pentatricopeptide repeat-containing protein At1g12700, mitochondrial (LOC103427202), mRNA	1
mdm-miR164e	XM_008365273.2	2.5	12.129	1	21	217	238	UGGAGAAG-CAGGGCACGUGCA	CGCAUGUGCCUUGUCUUCUUCA	Cleavage	PREDICTED: Malus x domestica putative pentatricopeptide repeat-containing protein At1g12700, mitochondrial (LOC103427202), mRNA	1
mdm-miR164f	XM_008365273.2	2.5	12.129	1	21	217	238	UGGAGAAG-CAGGGCACGUGCA	CGCAUGUGCCUUGUCUUCUUCA	Cleavage	PREDICTED: Malus x domestica putative pentatricopeptide repeat-containing protein At1g12700, mitochondrial (LOC103427202), mRNA	1
mdm-miR166a	XR_528582.1	2.5	18.055	1	21	60	81	UCGGACCA-GGCUUCAUUCCCC	AGAGAAUGAAGCCGUGGUUCGA	Cleavage	PREDICTED: Malus x domestica uncharacterized LOC103429242 (LOC103429242), transcript variant X1, ncRNA	1
mdm-miR166a	XR_001790764.1	2.5	18.055	1	21	60	81	UCGGACCA-GGCUUCAUUCCCC	AGAGAAUGAAGCCGUGGUUCGA	Cleavage	PREDICTED: Malus x domestica uncharacterized LOC108173985 (LOC108173985), ncRNA	1
mdm-miR166a	XR_528583.2	2.5	19.086	1	21	239	260	UCGGACCA-GGCUUCAUUCCCC	AGAGAAUGAAGCCGUGGUUCGA	Cleavage	PREDICTED: Malus x domestica uncharacterized LOC103429242 (LOC103429242), transcript variant X2, ncRNA	1
mdm-miR166b	XR_528582.1	2.5	18.055	1	21	60	81	UCGGACCA-GGCUUCAUUCCCC	AGAGAAUGAAGCCGUGGUUCGA	Cleavage	PREDICTED: Malus x domestica uncharacterized LOC103429242 (LOC103429242), transcript variant X1, ncRNA	1
mdm-miR166b	XR_001790764.1	2.5	18.055	1	21	60	81	UCGGACCA-GGCUUCAUUCCCC	AGAGAAUGAAGCCGUGGUUCGA	Cleavage	PREDICTED: Malus x domestica uncharacterized LOC108173985 (LOC108173985), ncRNA	1
mdm-miR166b	XR_528583.2	2.5	19.086	1	21	239	260	UCGGACCA-GGCUUCAUUCCCC	AGAGAAUGAAGCCGUGGUUCGA	Cleavage	PREDICTED: Malus x domestica uncharacterized LOC103429242 (LOC103429242), transcript variant X2, ncRNA	1
mdm-miR166c	XR_528582.1	2.5	18.055	1	21	60	81	UCGGACCA-GGCUUCAUUCCCC	AGAGAAUGAAGCCGUGGUUCGA	Cleavage	PREDICTED: Malus x domestica uncharacterized LOC103429242 (LOC103429242), transcript variant X1, ncRNA	1
mdm-miR166c	XR_001790764.1	2.5	18.055	1	21	60	81	UCGGACCA-GGCUUCAUUCCCC	AGAGAAUGAAGCCGUGGUUCGA	Cleavage	PREDICTED: Malus x domestica uncharacterized LOC108173985 (LOC108173985), ncRNA	1
mdm-miR166c	XR_528583.2	2.5	19.086	1	21	239	260	UCGGACCA-GGCUUCAUUCCCC	AGAGAAUGAAGCCGUGGUUCGA	Cleavage	PREDICTED: Malus x domestica uncharacterized LOC103429242 (LOC103429242), transcript variant X2, ncRNA	1
mdm-miR166d	XR_528582.1	2.5	18.055	1	21	60	81	UCGGACCA-GGCUUCAUUCCCC	AGAGAAUGAAGCCGUGGUUCGA	Cleavage	PREDICTED: Malus x domestica uncharacterized LOC103429242 (LOC103429242), transcript variant X1, ncRNA	1
mdm-miR166d	XR_001790764.1	2.5	18.055	1	21	60	81	UCGGACCA-GGCUUCAUUCCCC	AGAGAAUGAAGCCGUGGUUCGA	Cleavage	PREDICTED: Malus x domestica uncharacterized LOC108173985 (LOC108173985), ncRNA	1
mdm-miR166d	XR_528583.2	2.5	19.086	1	21	239	260	UCGGACCA-GGCUUCAUUCCCC	AGAGAAUGAAGCCGUGGUUCGA	Cleavage	PREDICTED: Malus x domestica uncharacterized LOC103429242 (LOC103429242), transcript variant X2, ncRNA	1
mdm-miR166e	XR_528582.1	2.5	18.055	1	21	60	81	UCGGACCA-GGCUUCAUUCCCC	AGAGAAUGAAGCCGUGGUUCGA	Cleavage	PREDICTED: Malus x domestica uncharacterized LOC103429242 (LOC103429242), transcript variant X1, ncRNA	1
mdm-miR166e	XR_001790764.1	2.5	18.055	1	21	60	81	UCGGACCA-GGCUUCAUUCCCC	AGAGAAUGAAGCCGUGGUUCGA	Cleavage	PREDICTED: Malus x domestica uncharacterized LOC108173985 (LOC108173985), ncRNA	1
mdm-miR166e	XR_528583.2	2.5	19.086	1	21	239	260	UCGGACCA-GGCUUCAUUCCCC	AGAGAAUGAAGCCGUGGUUCGA	Cleavage	PREDICTED: Malus x domestica uncharacterized LOC103429242 (LOC103429242), transcript variant X2, ncRNA	1
mdm-miR166f	XR_528582.1	2.5	18.055	1	21	60	81	UCGGACCA-GGCUUCAUUCCCC	AGAGAAUGAAGCCGUGGUUCGA	Cleavage	PREDICTED: Malus x domestica uncharacterized LOC103429242 (LOC103429242), transcript variant X1, ncRNA	1
mdm-miR166f	XR_001790764.1	2.5	18.055	1	21	60	81	UCGGACCA-GGCUUCAUUCCCC	AGAGAAUGAAGCCGUGGUUCGA	Cleavage	PREDICTED: Malus x domestica uncharacterized LOC108173985 (LOC108173985), ncRNA	1
mdm-miR166f	XR_528583.2	2.5	19.086	1	21	239	260	UCGGACCA-GGCUUCAUUCCCC	AGAGAAUGAAGCCGUGGUUCGA	Cleavage	PREDICTED: Malus x domestica uncharacterized LOC103429242 (LOC103429242), transcript variant X2, ncRNA	1
mdm-miR166g	XR_528582.1	2.5	18.055	1	21	60	81	UCGGACCA-GGCUUCAUUCCCC	AGAGAAUGAAGCCGUGGUUCGA	Cleavage	PREDICTED: Malus x domestica uncharacterized LOC103429242 (LOC103429242), transcript variant X1, ncRNA	1
mdm-miR166g	XR_001790764.1	2.5	18.055	1	21	60	81	UCGGACCA-GGCUUCAUUCCCC	AGAGAAUGAAGCCGUGGUUCGA	Cleavage	PREDICTED: Malus x domestica uncharacterized LOC108173985 (LOC108173985), ncRNA	1
mdm-miR166g	XR_528583.2	2.5	19.086	1	21	239	260	UCGGACCA-GGCUUCAUUCCCC	AGAGAAUGAAGCCGUGGUUCGA	Cleavage	PREDICTED: Malus x domestica uncharacterized LOC103429242 (LOC103429242), transcript variant X2, ncRNA	1
mdm-miR166h	XR_528582.1	2.5	18.055	1	21	60	81	UCGGACCA-GGCUUCAUUCCCC	AGAGAAUGAAGCCGUGGUUCGA	Cleavage	PREDICTED: Malus x domestica uncharacterized LOC103429242 (LOC103429242), transcript variant X1, ncRNA	1
mdm-miR166h	XR_001790764.1	2.5	18.055	1	21	60	81	UCGGACCA-GGCUUCAUUCCCC	AGAGAAUGAAGCCGUGGUUCGA	Cleavage	PREDICTED: Malus x domestica uncharacterized LOC108173985 (LOC108173985), ncRNA	1
mdm-miR166h	XR_528583.2	2.5	19.086	1	21	239	260	UCGGACCA-GGCUUCAUUCCCC	AGAGAAUGAAGCCGUGGUUCGA	Cleavage	PREDICTED: Malus x domestica uncharacterized LOC103429242 (LOC103429242), transcript variant X2, ncRNA	1
mdm-miR166i	XR_528582.1	2.5	18.055	1	21	60	81	UCGGACCA-GGCUUCAUUCCCC	AGAGAAUGAAGCCGUGGUUCGA	Cleavage	PREDICTED: Malus x domestica uncharacterized LOC103429242 (LOC103429242), transcript variant X1, ncRNA	1
mdm-miR166i	XR_001790764.1	2.5	18.055	1	21	60	81	UCGGACCA-GGCUUCAUUCCCC	AGAGAAUGAAGCCGUGGUUCGA	Cleavage	PREDICTED: Malus x domestica uncharacterized LOC108173985 (LOC108173985), ncRNA	1
mdm-miR166i	XR_528583.2	2.5	19.086	1	21	239	260	UCGGACCA-GGCUUCAUUCCCC	AGAGAAUGAAGCCGUGGUUCGA	Cleavage	PREDICTED: Malus x domestica uncharacterized LOC103429242 (LOC103429242), transcript variant X2, ncRNA	1
mdm-miR167a	XM_008379288.2	2.5	16.812	1	21	702	722	AGAUCAUCUGGCAGUUUCACC	CGUGAAAUUGCCGGAUGAUAU	Cleavage	PREDICTED: Malus x domestica calcineurin B-like protein 10 (LOC103440590), mRNA	1
mdm-miR167a	XM_008366803.2	2.5	16.812	1	21	689	709	AGAUCAUCUGGCAGUUUCACC	CGUGAAAUUGCCGGAUGAUAU	Cleavage	PREDICTED: Malus x domestica calcineurin B-like protein 10 (LOC103428675), mRNA	1
mdm-miR167a	XM_008359012.2	2.5	16.812	1	21	703	723	AGAUCAUCUGGCAGUUUCACC	CGUGAAAUUGCCGGAUGAUAU	Cleavage	PREDICTED: Malus x domestica calcineurin B-like protein 10 (LOC103420977), mRNA	1
mdm-miR167a	XM_008340823.2	2.5	21.353	1	21	6205	6225	AGAUCAUCUGGCAGUUUCACC	AGUGGAAUGGUCAGAUGAUCU	Cleavage	PREDICTED: Malus x domestica uncharacterized LOC103402072 (LOC103402072), mRNA	1
mdm-miR167b	XM_008386190.2	2.5	19.708	1	21	1	22	UGAAGCUGCCA-GCAUGAUCUA	AGGAUCAUGCCUGUCAGCUUCA	Translation	PREDICTED: Malus x domestica F-box protein At2g26160-like (LOC103447018), mRNA	1
mdm-miR167b	XM_008367930.2	2.5	19.342	1	21	825	846	UGAAGCUGCCA-GCAUGAUCUA	AGGAUCAUGCCUGUCAGCUUCA	Translation	PREDICTED: Malus x domestica F-box protein At2g26160-like (LOC103429797), mRNA	1
mdm-miR167c	XM_008386190.2	2.5	19.708	1	21	1	22	UGAAGCUGCCA-GCAUGAUCUA	AGGAUCAUGCCUGUCAGCUUCA	Translation	PREDICTED: Malus x domestica F-box protein At2g26160-like (LOC103447018), mRNA	1
mdm-miR167c	XM_008367930.2	2.5	19.342	1	21	825	846	UGAAGCUGCCA-GCAUGAUCUA	AGGAUCAUGCCUGUCAGCUUCA	Translation	PREDICTED: Malus x domestica F-box protein At2g26160-like (LOC103429797), mRNA	1
[truncated: 1,944 more rows]

## Sheet: S9
Table S9. Primers used in this study.
[truncated: 49 more rows]
